# Supplementary material for: The Transcription Factor ZafA Regulates the Homeostatic and Adaptive Response to Zinc Starvation in Aspergillus fumigatus
Source: Genes (Basel). 2018 Jun 26;9(7):318. doi: 10.3390/genes9070318 (PMC6070888; doi:10.3390/genes9070318)
Supplement: Supplementary file 1 [file genes-09-00318-s001.zip]

Archive with 19 entries (16 files):
- Supplementary files/
- Supplementary files/.DS_Store
- __MACOSX/
- __MACOSX/Supplementary files/
- __MACOSX/Supplementary files/._.DS_Store
- Supplementary files/Fig S1.pdf
- __MACOSX/Supplementary files/._Fig S1.pdf
- Supplementary files/Fig S2.pdf
- __MACOSX/Supplementary files/._Fig S2.pdf
- Supplementary files/Table S1.pdf
- __MACOSX/Supplementary files/._Table S1.pdf
- Supplementary files/Table S2.pdf
- __MACOSX/Supplementary files/._Table S2.pdf
- Supplementary files/Table S7.pdf
- __MACOSX/Supplementary files/._Table S7.pdf
- Supplementary files/Table S8.pdf
- __MACOSX/Supplementary files/._Table S8.pdf
- Supplementary files/Tables S3_S4_S5_S6.xlsx
- __MACOSX/Supplementary files/._Tables S3_S4_S5_S6.xlsx
