# Supplementary material for: The Transcription Factor ZafA Regulates the Homeostatic and Adaptive Response to Zinc Starvation in Aspergillus fumigatus
Source: Genes (Basel). 2018 Jun 26;9(7):318. doi: 10.3390/genes9070318 (PMC6070888; doi:10.3390/genes9070318)
Supplement: Supplementary file 1 [file genes-09-00318-s001.zip › Supplementary files/Tables S3_S4_S5_S6.xlsx]

## Sheet: Table S3
	Table S3. Genes differentially expressed in a wild-type strain grown in zinc-limiting (SDN-Zn) versus zinc-replete conditions (SDN+100 µM Zn) (Exp#1; FC > 1.5; P < 0.05).
	Gene ID	Gene name	Fold Change	Description
	AFUA_1G00510	dld1	-1.80569	D-lactate dehydrogenase (cytochrome); SrbA-regulated during hypoxia
	AFUA_1G00750		3.4502	Ortholog of A. nidulans FGSC A4 : AN7282, AN12169, A. fumigatus Af293 : Afu3g15220, Afu5g14880, Afu6g11540, Afu8g05975 and A. niger CBS 513.88 : An02g04650, An04g08640, An14g02500, An12g01680
	AFUA_1G01380	och4	-1.5016	Putative alpha-1,6-mannosyltransferase
	AFUA_1G01550	zrfA	5.02869	Putative plasma membrane zinc transporter; expression induced by zinc depletion, ZafA-dependent; transcription repressed by PacC under neutral or alkaline growth conditions
	AFUA_1G01600		-3.01677	Putative deoxyribodipyrimidine photolyase; transcript up-regulated in conidia exposed to neutrophils
	AFUA_1G01930		3.6308	Has domain(s) with predicted role in transmembrane transport and integral component of membrane localization
	AFUA_1G02030		1.83721	Putative eukaryotic translation initiation factor 3 subunit; protein induced by heat shock
	AFUA_1G02080		-1.51988	Ortholog of A. nidulans FGSC A4 : AN0356, A. niger CBS 513.88 : An01g06170, A. oryzae RIB40 : AO090005000887, Aspergillus wentii : Aspwe1_0098094 and Aspergillus sydowii : Aspsy1_0085975
	AFUA_1G02100		3.36941	Ortholog of A. niger CBS 513.88 : An01g06160, Neosartorya fischeri NRRL 181 : NFIA_022550, Aspergillus wentii : Aspwe1_0169700 and Aspergillus versicolor : Aspve1_0067312
	AFUA_1G02130		-1.51205	Ortholog(s) have calcium activated cation channel activity, role in cation transport and endoplasmic reticulum, fungal-type vacuole membrane localization
	AFUA_1G02250		3.92716	Ortholog of A. nidulans FGSC A4 : AN0343, A. niger CBS 513.88 : An01g06020, Aspergillus wentii : Aspwe1_0066622, Aspergillus sydowii : Aspsy1_0129159 and Aspergillus terreus NIH2624 : ATET_04870
	AFUA_1G02290		-2.04401	Protein of unknown function; calcium downregulated
	AFUA_1G02300		-1.54568	Ortholog of A. nidulans FGSC A4 : AN6408, A. niger CBS 513.88 : An01g05890, An02g00680, A. oryzae RIB40 : AO090005000870, AO090012000134 and Aspergillus wentii : Aspwe1_0025641, Aspwe1_0174993, Aspwe1_0177606
	AFUA_1G02340		-1.54	Ortholog of A. nidulans FGSC A4 : AN0334, A. oryzae RIB40 : AO090005000866, Aspergillus wentii : Aspwe1_0169667 and Aspergillus sydowii : Aspsy1_0145773
	AFUA_1G02520		1.52383	Ortholog of Aspergillus fumigatus A1163 : AFUB_002900
	AFUA_1G02670		1.57158	ARP2/3 complex 34 kDa subunit; hypoxia induced protein
	AFUA_1G02730		-1.68933	Putative mitochondrial phosphate carrier protein; predicted gene pair with AFUA_1G15140
	AFUA_1G02930		2.59745	Has domain(s) with predicted calcium ion binding activity
	AFUA_1G03000		-2.33302	Ortholog of A. nidulans FGSC A4 : AN0288, Neosartorya fischeri NRRL 181 : NFIA_021630, Aspergillus wentii : Aspwe1_0169599 and Aspergillus versicolor : Aspve1_0231328
	AFUA_1G03150	erg24A	-2.78347	Putative c-14 sterol reductase with a predicted role in ergosterol biosynthesis; induced by exposure to artemisinin; SrbA-regulated during hypoxia
	AFUA_1G03610		-4.04029	Protein of unknown function; calcium downregulated
	AFUA_1G03650		-1.60984	Ortholog of A. nidulans FGSC A4 : AN4026, A. niger CBS 513.88 : An18g04060, A. oryzae RIB40 : AO090003000980, Aspergillus wentii : Aspwe1_0169329 and Aspergillus sydowii : Aspsy1_0149715
	AFUA_1G03720		-2.41081	Ortholog(s) have endoplasmic reticulum, mitochondrion localization
	AFUA_1G03800		-1.72986	Ortholog(s) have role in conidiophore development, hyphal growth, sporocarp development involved in sexual reproduction, syncytium formation by plasma membrane fusion
	AFUA_1G03950	erg5	-1.73833	Cytochrome P450 with a role in C-22 denaturation; sterol C22 desaturase; SrbA-regulated during hypoxia
	AFUA_1G04080		-3.19401	Ortholog(s) have role in Golgi to vacuole transport, actin filament-based process, cellular response to biotic stimulus, cellular response to starvation and cellular sphingolipid homeostasis, more
	AFUA_1G04270	vcxA	-1.5315	Putative vacuolar Ca2+/H+ exchanger
	AFUA_1G04580		3.13711	Ortholog(s) have role in negative regulation of TORC1 signaling and GATOR1 complex, cytosol, nucleus localization
	AFUA_1G04620		-11.8587	Putative zinc-containing alcohol dehydrogenase; reacts with rabbit immunosera exposed to A. fumigatus conidia; hypoxia induced protein; transcript up-regulated in conidia exposed to neutrophils; repressed by gliotoxin exposure
	AFUA_1G04700		-1.5066	Has domain(s) with predicted GTP binding, guanyl-nucleotide exchange factor activity, role in regulation of small GTPase mediated signal transduction, small GTPase mediated signal transduction and intracellular localization
	AFUA_1G04750	pcl1	-1.5826	Putative G1/S cyclin
	AFUA_1G04890		-1.52368	Ortholog(s) have ARF guanyl-nucleotide exchange factor activity, role in SRP-dependent cotranslational protein targeting to membrane and Ssh1 translocon complex localization
	AFUA_1G04960		-1.64393	Ortholog(s) have cytosol, fungal-type vacuole membrane, nucleus localization
	AFUA_1G05130		-1.56303	Has domain(s) with predicted phospholipid binding activity
	AFUA_1G05170		-1.6779	Has domain(s) with predicted role in transmembrane transport and integral component of membrane localization
	AFUA_1G05390		-1.5411	Ortholog(s) have ATP:ADP antiporter activity
	AFUA_1G05490		-1.77695	Ortholog of A. nidulans FGSC A4 : AN4072, A. niger CBS 513.88 : An18g04300, A. oryzae RIB40 : AO090009000396, Aspergillus wentii : Aspwe1_0169302 and Aspergillus sydowii : Aspsy1_0057624
	AFUA_1G05620		1.55912	Ortholog(s) have phenylalanine-tRNA ligase activity, role in cellular response to drug, phenylalanyl-tRNA aminoacylation and cytosol, nucleus, phenylalanine-tRNA ligase complex localization
	AFUA_1G05660		3.94965	Ortholog of A. nidulans FGSC A4 : AN9533, A. niger CBS 513.88 : An18g03350, A. oryzae RIB40 : AO090009000370, Aspergillus wentii : Aspwe1_0169285 and Aspergillus sydowii : Aspsy1_0148827
	AFUA_1G05720	erg24B	-1.71666	Putative c-14 sterol reductase with a predicted role in ergosterol biosynthesis; repressed by exposure to artemisinin; SrbA-regulated during hypoxia
	AFUA_1G05900		1.5821	Ortholog(s) have cytosol localization
	AFUA_1G05920		3.06132	Ortholog of A. nidulans FGSC A4 : AN4193, A. niger CBS 513.88 : An18g03670, A. oryzae RIB40 : AO090120000081, Aspergillus wentii : Aspwe1_0038204 and Aspergillus sydowii : Aspsy1_0059184
	AFUA_1G06020		-2.85261	Ortholog of A. nidulans FGSC A4 : AN4206, A. niger CBS 513.88 : An18g03870, Aspergillus wentii : Aspwe1_0026071, Aspergillus sydowii : Aspsy1_0059171 and Aspergillus terreus NIH2624 : ATET_03025
	AFUA_1G06240		1.5129	Ortholog(s) have riboflavin synthase activity, role in riboflavin biosynthetic process and cytosol, nucleus localization
	AFUA_1G06350		-1.5444	Ortholog of A. nidulans FGSC A4 : AN10518, A. niger CBS 513.88 : An18g05000, A. oryzae RIB40 : AO090001000412, Neosartorya fischeri NRRL 181 : NFIA_018360 and Aspergillus wentii : Aspwe1_0038230
	AFUA_1G06610		1.80687	Putative NADH-quinone oxidoreductase, 23 kDa subunit; induced by exposure to artemisinin
	AFUA_1G06640		3.87204	Has domain(s) with predicted oxidoreductase activity, transferase activity, transferring acyl groups other than amino-acyl groups activity
	AFUA_1G06800		3.45821	Has domain(s) with predicted metal ion binding, oxidoreductase activity and role in oxidation-reduction process
	AFUA_1G06950		-1.541	Ortholog(s) have cytoplasm localization
	AFUA_1G07070	phoB	-1.556	Putative ortholog of S. cerevisiae Pho80p; plays a role in inorganic phosphate acquisition and poly-phosphate metabolism
	AFUA_1G07220		-3.18472	6-Phosphofructo-2-kinase
	AFUA_1G07450		-3.0115	Ortholog(s) have guanine nucleotide transmembrane transporter activity and role in cellular iron ion homeostasis, guanine nucleotide transport, mitochondrial genome maintenance, transmembrane transport
	AFUA_1G07480	hem13	-2.15218	Coproporphyrinogen III oxidase with a predicted role in heme biosynthesis; protein levels increase in amphotericin B; reacts with rabbit immunosera exposed to conidia; repressed by exposure to artemisinin; SrbA-regulated during hypoxia
	AFUA_1G07660		-1.5992	Ortholog of A. nidulans FGSC A4 : AN5108, A. niger CBS 513.88 : An07g10310, A. oryzae RIB40 : AO090012001018, Aspergillus wentii : Aspwe1_0055253 and Aspergillus sydowii : Aspsy1_0091561
	AFUA_1G07750		-1.74164	Ortholog(s) have role in chromatin remodeling and Clr6 histone deacetylase complex I'', Rpd3L-Expanded complex, Rpd3S complex localization
	AFUA_1G08760		-1.5291	Ortholog(s) have porphobilinogen synthase activity, zinc ion binding activity, role in heme biosynthetic process and cytosol, nucleus localization
	AFUA_1G08920		3.78217	Ortholog of A. nidulans FGSC A4 : AN1386, A. niger CBS 513.88 : An08g00410, A. oryzae RIB40 : AO090005001634, Aspergillus wentii : Aspwe1_0036270 and Aspergillus sydowii : Aspsy1_0138746
	AFUA_1G09030		-3.26754	Protein of unknown function; calcium downregulated; transcript up-regulated in conidia exposed to neutrophils
	AFUA_1G09120		-1.58126	Putative amino acid transporter; induced by growth on BSA as a sole nitrogen source
	AFUA_1G09180		1.62432	Has domain(s) with predicted role in histone modification, transcription elongation from RNA polymerase II promoter and Cdc73/Paf1 complex localization
	AFUA_1G09280	ptcB	1.5823	Putative type 2C protein phosphatase (PP2C) involved in dephosphorylation of SakA MAP kinase in response to osmotic stress
	AFUA_1G09340		3.34544	Ortholog of Aspergillus fumigatus A1163 : AFUB_008760
	AFUA_1G09590		-1.5637	Ortholog of A. nidulans AN1330; calcium induced
	AFUA_1G09670		1.71437	Putative HLH transcription factor; calcium induced
	AFUA_1G09780		1.5587	Ortholog(s) have mitochondrial membrane localization
	AFUA_1G09810		4.0241	Has domain(s) with predicted RNA binding activity
	AFUA_1G09940		-1.89958	Ortholog of A. nidulans FGSC A4 : AN11936, A. niger CBS 513.88 : An08g01750, A. oryzae RIB40 : AO090038000441, Neosartorya fischeri NRRL 181 : NFIA_015690 and Aspergillus clavatus NRRL 1 : ACLA_025570
	AFUA_1G10060		1.86177	Ortholog of A. nidulans FGSC A4 : AN11935, A. oryzae RIB40 : AO090038000429, Aspergillus wentii : Aspwe1_0168733, Aspergillus sydowii : Aspsy1_0126887 and Aspergillus terreus NIH2624 : ATET_00179
	AFUA_1G10080	zafA	7.32975	Putative C2H2 zinc-responsive transcriptional activator; no orthologs found in mammals
	AFUA_1G10130	sahA	2.19337	Putative adenosylhomocysteinase; protein induced by heat shock
	AFUA_1G10350	pgkA	5.51474	Putative phosphoglycerate kinase; reacts with rabbit immunosera exposed to conidia; hypoxia induced protein; transcript up-regulated in conidia exposed to neutrophils; induced by gliotoxin exposure
	AFUA_1G10370		-1.62788	Putative MFS multidrug transporter
	AFUA_1G10670		-1.5008	Has domain(s) with predicted hydrolase activity, acting on acid anhydrides, catalyzing transmembrane movement of substances, proton-transporting ATPase activity, rotational mechanism activity
	AFUA_1G10930		-1.5187	Putative ammonium transporter; transcript downregulated in response to voriconazole
	AFUA_1G10950		-1.99606	Ortholog(s) have role in negative regulation of gluconeogenesis, proteasome-mediated ubiquitin-dependent protein catabolic process, protein catabolic process in the vacuole, protein targeting to vacuole
	AFUA_1G11180	hsp78	-1.79484	Heat shock protein/chaperonin; transcript downregulated in response to voriconazole
	AFUA_1G11220		-2.74822	Predicted adhesin-like protein; ortholog of A. nidulans AN1160
	AFUA_1G11280		3.04104	Has domain(s) with predicted iron ion binding, oxidoreductase activity, oxidoreductase activity, acting on paired donors, with incorporation or reduction of molecular oxygen and 2-oxoglutarate as one donor, more
	AFUA_1G11450		1.59084	Ortholog of A. nidulans FGSC A4 : AN1156, A. niger CBS 513.88 : An08g03570, A. oryzae RIB40 : AO090038000280, Aspergillus wentii : Aspwe1_0068767 and Aspergillus sydowii : Aspsy1_0191007
	AFUA_1G11490		1.5036	Ortholog(s) have endopolyphosphatase activity, exopolyphosphatase activity, role in polyphosphate catabolic process and cytosol, fungal-type vacuole membrane, nucleus localization
	AFUA_1G11660		3.74006	Ortholog of A. nidulans FGSC A4 : AN1128, A. niger CBS 513.88 : An08g03710, A. oryzae RIB40 : AO090038000255, Aspergillus wentii : Aspwe1_0051424 and Aspergillus sydowii : Aspsy1_0141930
	AFUA_1G11920		2.27836	Ortholog(s) have role in establishment or maintenance of cell polarity and cell tip localization
	AFUA_1G11960		-1.50349	Ortholog(s) have role in regulation of reactive oxygen species metabolic process and mitochondrial membrane, plasma membrane localization
	AFUA_1G12060		-1.5107	Ortholog of A. nidulans FGSC A4 : AN11027, A. niger CBS 513.88 : An08g04370, A. oryzae RIB40 : AO090001000339, Aspergillus wentii : Aspwe1_0040457 and Aspergillus sydowii : Aspsy1_0050420
	AFUA_1G12070		-1.74111	Ortholog(s) have glycine dehydrogenase (decarboxylating) activity, role in glycine catabolic process, one-carbon metabolic process, protein lipoylation and mitochondrion localization
	AFUA_1G12170		1.58718	Putative translation elongation factor EF-Tu; hypoxia induced protein
	AFUA_1G12180		-1.55603	Ortholog(s) have GTPase activity and role in cellular response to drug, endoplasmic reticulum inheritance, endoplasmic reticulum membrane fusion, hexose transport, pathogenesis
	AFUA_1G12250	rcfB	-2.34904	Mitochondrial hypoxia response domain protein; protein and transcript levels downregulated by caspofungin treatmen
	AFUA_1G12490	veA	3.48314	Sexual development regulator; role in negative regulation of conidiation; expression activated by AbaA
	AFUA_1G12690	mdr4	-5.92084	ABC multidrug transporter; induced by voriconazole exposure in vitro and in mice; biofilm growth regulated protein
	AFUA_1G12740		1.56862	Ortholog of Neosartorya fischeri NRRL 181 : NFIA_012820, Aspergillus kawachii : Aspka1_0178730 and Aspergillus fumigatus A1163 : AFUB_012210
	AFUA_1G12770		-1.63318	Ortholog of A. nidulans FGSC A4 : AN1001, A. niger CBS 513.88 : An08g05540, A. oryzae RIB40 : AO090012000633, Aspergillus wentii : Aspwe1_0027882 and Aspergillus sydowii : Aspsy1_0191418
	AFUA_1G12830	niaD	-1.64279	Nitrate reductase
	AFUA_1G12840	niiA	-1.57451	Putative nitrite reductase; nitrogen-regulated gene, used as a conditional promoter; protein induced by heat shock; transcript downregulated in response to voriconazole
	AFUA_1G12850	crnA	1.5663	Putative nitrate transporter; predicted gene pair with AFUA_1G17470
	AFUA_1G12940	sakA	1.73724	Putative mitogen-activated protein kinase (MAPK) with predicted roles in the osmotic and oxidative stress responses; involved in sensing nitrogen in the medium
	AFUA_1G13050		-2.55396	Has domain(s) with predicted nucleic acid binding activity
	AFUA_1G13140	gpaA	3.67856	G protein-coupled receptor alpha subunit
	AFUA_1G13400		-2.74619	Has domain(s) with predicted zinc ion binding activity
	AFUA_1G13410		3.48135	Ortholog of Neosartorya fischeri NRRL 181 : NFIA_012090, Aspergillus fumigatus A1163 : AFUB_012900 and Aspergillus clavatus NRRL 1 : ACLA_022010
	AFUA_1G13480		3.68542	Ortholog(s) have ubiquinol-cytochrome-c reductase activity, role in aerobic respiration, mitochondrial electron transport, ubiquinol to cytochrome c and mitochondrial respiratory chain complex III, plasma membrane localization
	AFUA_1G13510	facB	2.95298	Putative C6 transcription factor with a predicted role in acetate metabolism; transcript up-regulated in conidia exposed to neutrophils
	AFUA_1G13670		-2.71098	Protein of unkwown function; abundant in conidia
	AFUA_1G13740		-1.5066	Predicted pentafunctional polypeptide; predicted essential gene
	AFUA_1G13750		-3.72893	C2H2 transcription factor; calcium induced
	AFUA_1G13800		-1.70147	MFS multidrug transporter
	AFUA_1G13990		-2.07557	Protein of unknown function; SrbA-regulated during hypoxia
	AFUA_1G14120	bfr1	1.5715	Putative nuclear segregation protein
	AFUA_1G14300		-4.8199	Putative fasciclin domain family protein with a predicted role in cell adhesion; transcript downregulated in response to amphotericin B; induced by exposure to artemisinin
	AFUA_1G14330	abcC	-2.44095	Putative ABC transporter; mutation causes increased azole itraconazole, voriconazole and posaconazole sensitivity
	AFUA_1G14340		-3.65247	Putative metalloreductase
	AFUA_1G14440		-1.97964	Has domain(s) with predicted cation transmembrane transporter activity, role in cation transport, transmembrane transport and integral component of membrane localization
	AFUA_1G14500		3.49677	Ortholog of A. nidulans FGSC A4 : AN0781, A. niger CBS 513.88 : An01g12470, A. oryzae RIB40 : AO090011000360, Aspergillus wentii : Aspwe1_0112044 and Aspergillus sydowii : Aspsy1_0145580
	AFUA_1G14550	sodC/sod3	17.3284	Putative manganese superoxide dismutase; allergen Asp f 6; recognized by IgE from allergic patients; expressed only in hyphae; transcript up-regulated in hyphae exposed to neutrophils and to amphotericin B
	AFUA_1G14560	msdS	1.89876	Putative 1,2-alpha-mannosidase; secreted protein; fibrinogen-binding
	AFUA_1G14700		2.95694	Has domain(s) with predicted role in transmembrane transport and integral component of membrane localization
	AFUA_1G14800		4.29861	Protein of unknown function; transcript downregulated in response to voriconazole
	AFUA_1G14920		-2.19952	Putative peptidase D; induced by growth on BSA as a sole nitrogen source
	AFUA_1G14930		-2.41522	Ortholog of A. nidulans FGSC A4 : AN0833, A. oryzae RIB40 : AO090005001239, Aspergillus wentii : Aspwe1_0171773, Aspergillus sydowii : Aspsy1_0139633 and Aspergillus terreus NIH2624 : ATET_00857
	AFUA_1G15000		-1.5858	Putative isopropylmalate synthase; transcript highly induced during conidial germination; SrbA-regulated during hypoxia
	AFUA_1G15020		1.5866	40S ribosomal protein S5; reacts with rabbit immunosera exposed to A. fumigatus conidia
	AFUA_1G15200		1.5672	Ortholog of A. nidulans FGSC A4 : AN3519, AN2646, AN0587, AN0866, AN7370 and A. fumigatus Af293 : Afu3g03790, Afu4g14040, Afu5g06900, Afu7g08575
	AFUA_1G15270		-1.9347	Ortholog(s) have ATPase activity, misfolded protein binding activity, role in cellular heat acclimation, cellular response to misfolded protein, protein refolding, protein unfolding and cytosol, nuclear envelope localization
	AFUA_1G15440	ags3	-1.5001	Putative alpha(1-3) glucan synthase; mutants show increased lung invasion and fungal burden in immunosuppressed mice, increased rate of germination, increased melanin production
	AFUA_1G15490	mfsB	2.70187	Putative major facilitator superfamily (MFS) transporter
	AFUA_1G15550		-5.49335	Has domain(s) with predicted DNA binding, DNA binding transcription factor activity, sequence-specific DNA binding activity and role in regulation of transcription, DNA-templated
	AFUA_1G15590	cybS/sdh4	2.60453	Putative succinate dehydrogenase membrane anchor subunit with a predicted role in the citric acid cycle; transcript up-regulated in conidia exposed to neutrophils; induced by exposure to artemisinin
	AFUA_1G15670		-1.72571	Putative laccase
	AFUA_1G15820		-2.6194	Putative fatty acid hydroxylase with a possible role in the hydroxylation of a very long-chain fatty acid; sphingolipid biosynthesis
	AFUA_1G15950	pbs2	1.57793	Putative mitogen-activated protein kinase kinase (MAPKK); role in stress response
	AFUA_1G16090		-1.60075	Putative arsenate reductase; protein tyrosine phosphatase and a role in protein dephosphorylation; predicted gene pair with AFUA_5G15000
	AFUA_1G16190	aspf9	-1.9288	Cell wall glucanase; allergen Asp f 9; predicted GPI-anchor; binds specifically to IgE antibodies in the sera of allergic bronchopulmonary aspergillosis (ABPA) patients; transcript repressed by H2O2; induced by exposure to artemisinin
	AFUA_1G16250		3.18581	Putative alpha-glucosidase B
	AFUA_1G16710		-1.55137	Has domain(s) with predicted integral component of membrane localization
	AFUA_1G16850	sur2	-4.31649	Putative sphinganine hydroxylase with a predicted role in the hydroxylation of dihydrosphingosine (DHS) at position C-4; involved in sphingolipid biosynthesis
	AFUA_1G16880		-1.51679	Ortholog(s) have role in glutathione transmembrane import into vacuole, phytochelatin 2 import into vacuole, secondary metabolite biosynthetic process and fungal-type vacuole localization
	AFUA_1G16910		2.8507	Has domain(s) with predicted role in transmembrane transport and integral component of membrane localization
	AFUA_1G17040		-1.60245	Ortholog(s) have cytosol, nucleus localization
	AFUA_1G17100		-3.61467	Ortholog of A. nidulans FGSC A4 : AN0624, A. niger CBS 513.88 : An01g09630, A. oryzae RIB40 : AO090023000573, Aspergillus wentii : Aspwe1_0154138 and Aspergillus sydowii : Aspsy1_0086338
	AFUA_1G17110		-1.5252	Ortholog of A. nidulans AN0623; hypoxia induced protein
	AFUA_1G17180		-9.37626	Putative pyridine nucleotide-disulphide oxidoreductase
	AFUA_1G17190	sidI	-2.42629	Putative long-chain-fatty-acid-CoA ligase; mevalonyl-CoA ligase; PTS2-dependent peroxisomal localization
	AFUA_1G17200	sidC	-1.63165	Putative non-ribosomal peptide synthetase (NRPS) involved in ferricrocin siderophore biosynthesis; expression is up-regulated by iron starvation and downregulated under iron-replete conditions
	AFUA_1G17220		3.21955	Putative secreted polygalacturonase GH-28
	AFUA_1G17350		-3.37552	Ortholog of A. oryzae RIB40 : AO090020000692, Neosartorya fischeri NRRL 181 : NFIA_008000, Aspergillus fumigatus A1163 : AFUB_016720 and Aspergillus clavatus NRRL 1 : ACLA_018150
	AFUA_2G00150		-2.13675	Has domain(s) with predicted O-methyltransferase activity
	AFUA_2G00320	erg3B	-5.39404	Putative sterol delta 5,6-desaturase with a predicted role in ergosterol biosynthesis; repressed by exposure to artemisinin; SrbA-regulated during hypoxia
	AFUA_2G00470		-1.83771	Has domain(s) with predicted RNA polymerase II transcription factor activity, sequence-specific DNA binding, zinc ion binding activity, role in regulation of transcription, DNA-templated and nucleus localization
	AFUA_2G01040		-1.76598	Putative formaldehyde dehydrogenase; transcript up-regulated in conidia exposed to neutrophils
	AFUA_2G01120		3.41512	Ortholog(s) have 5-formyluracil DNA N-glycosylase activity, 5-hydroxymethyluracil DNA N-glycosylase activity, 8-oxo-7,8-dihydroguanine DNA N-glycosylase activity, role in base-excision repair, AP site formation and nucleus localization
	AFUA_2G01210		1.77004	Putative ATP dependent RNA helicase; transcript induced by exposure to human airway epithelial cells
	AFUA_2G01260	srbA	-2.23981	Sterol regulatory element binding protein (SREBP); basic helix-loop-helix leucine zipper DNA binding domain; role in the hypoxia response, iron homeostasis, ergosterol biosynthesis, resistance to azole drugs, maintenance of cell polarity
	AFUA_2G01320		-1.84149	Has domain(s) with predicted cation-transporting ATPase activity, metal ion binding, nucleotide binding activity, role in cation transport and integral component of membrane localization
	AFUA_2G01440		-2.17237	Putative mitochondrial carrier protein
	AFUA_2G01500		3.03557	Has domain(s) with predicted ATP binding, ATPase activity, ATPase activity, coupled to transmembrane movement of substances, nucleoside-triphosphatase activity, nucleotide binding activity and role in transmembrane transport
	AFUA_2G01530		1.5379	Ortholog(s) have role in ER to Golgi vesicle-mediated transport and COPII-coated ER to Golgi transport vesicle, integral component of Golgi membrane, integral component of endoplasmic reticulum membrane localization
	AFUA_2G01600		-3.55775	Putative sphingomyelin phosphodiesterase
	AFUA_2G01610		1.54302	Ortholog of A. nidulans FGSC A4 : AN7690, A. niger CBS 513.88 : An03g04840, A. oryzae RIB40 : AO090701000787, Aspergillus wentii : Aspwe1_0112969 and Aspergillus sydowii : Aspsy1_0058707
	AFUA_2G01750		-2.05458	Has domain(s) with predicted aminopeptidase activity, metalloexopeptidase activity and role in cellular process, proteolysis
	AFUA_2G01890		-1.5715	Ortholog(s) have 2-octoprenyl-3-methyl-6-methoxy-1,4-benzoquinone hydroxylase activity, role in ubiquinone biosynthetic process and mitochondrial inner membrane localization
	AFUA_2G02300		-1.56969	Ortholog(s) have role in cellular response to calcium ion and RAVE complex, cytosol, nucleus localization
	AFUA_2G02310	sur7	-2.39917	Cortical patch protein; transcript up-regulated in conidia exposed to neutrophils; induced by exposure to artemisinin
	AFUA_2G02320		1.501	Hsp70 chaperone
	AFUA_2G02430		-1.82126	Ortholog(s) have role in protein import into mitochondrial inner membrane, protein import into mitochondrial matrix and mitochondrial inner membrane presequence translocase complex, plasma membrane localization
	AFUA_2G02590		1.55371	Aspartyl-tRNA synthetase
	AFUA_2G02670		1.81486	Ortholog(s) have endoplasmic reticulum localization
	AFUA_2G02690		-1.71496	Ortholog(s) have role in positive regulation of transcription from RNA polymerase II promoter involved in cellular response to chemical stimulus and cytosol, nucleus localization
	AFUA_2G02830		2.45578	Ortholog of A. nidulans FGSC A4 : AN4538, A. niger CBS 513.88 : An07g07180, A. oryzae RIB40 : AO090026000628, Aspergillus wentii : Aspwe1_0036706 and Aspergillus sydowii : Aspsy1_0091097
	AFUA_2G02850		-1.50895	Ortholog(s) have protein serine/threonine kinase activity
	AFUA_2G02860		-1.79622	Ortholog of A. nidulans FGSC A4 : AN4535, A. niger CBS 513.88 : An07g07240, A. oryzae RIB40 : AO090026000635, Aspergillus wentii : Aspwe1_0024863 and Aspergillus sydowii : Aspsy1_0091094
	AFUA_2G02950		2.80832	Has domain(s) with predicted oxidoreductase activity and role in oxidation-reduction process
	AFUA_2G03010		-1.52424	Cytochrome c oxidase subunit V; ETC-complex IV
	AFUA_2G03190		2.28085	Ortholog of A. nidulans FGSC A4 : AN11476, Neosartorya fischeri NRRL 181 : NFIA_035550, Aspergillus wentii : Aspwe1_0167491, Aspwe1_0172197 and Aspergillus versicolor : Aspve1_0086542, Aspve1_0089117
	AFUA_2G03210		-3.06384	Ortholog(s) have role in positive regulation of transcription from RNA polymerase II promoter, regulation of cell aging, telomere maintenance via recombination and EKC/KEOPS complex, cytosol, nucleus localization
	AFUA_2G03460		-1.66723	Ortholog(s) have sequence-specific DNA binding, transcriptional activator activity, RNA polymerase II core promoter proximal region sequence-specific binding and transcriptional repressor activity, more
	AFUA_2G03470		3.77791	Ortholog of A. oryzae RIB40 : AO090120000237, Aspergillus wentii : Aspwe1_0028118, Aspergillus clavatus NRRL 1 : ACLA_091050 and Aspergillus brasiliensis : Aspbr1_0042567
	AFUA_2G03560	tcsC	1.52395	Group III two-component sensor kinase; required activation of the HOG pathway and for growth under hyperosmotic stress; required for resistance to the fungicide fludioxonil; mutants sporulate normally and have wild-type conidial viability
	AFUA_2G03620		3.74528	Has domain(s) with predicted oxidoreductase activity and role in metabolic process
	AFUA_2G03700	hmg1	-1.76956	Hydroxymethylglutaryl-CoA (HMG-CoA) reductase; SrbA-regulated during hypoxia
	AFUA_2G03860	zrfB	4.38429	Low affinity plasma membrane zinc transporter; induced by zinc depletion, ZafA-dependent; overexpression decreases zinc uptake, heme biosynthesis and triacetylfusarinine C (TAFC) siderophore production; induced in neutrophil-exposed conidia
	AFUA_2G03950	phzA	-1.77871	Protein phosphatase Z; involved in fungal resistance to oxidative stress
	AFUA_2G03990		-1.87396	Ortholog of A. nidulans FGSC A4 : AN3791, A. niger CBS 513.88 : An07g08650, A. oryzae RIB40 : AO090005001527, Aspergillus wentii : Aspwe1_0183621 and Aspergillus sydowii : Aspsy1_0150415
	AFUA_2G04190		-3.63409	Has domain(s) with predicted nucleic acid binding, zinc ion binding activity
	AFUA_2G04570		3.6049	Ortholog of A. nidulans FGSC A4 : AN2060/abxA, A. fumigatus Af293 : Afu6g12120, A. oryzae RIB40 : AO090003001017 and Neosartorya fischeri NRRL 181 : NFIA_058060, NFIA_081320
	AFUA_2G04750		-3.47575	Ortholog of A. nidulans FGSC A4 : AN2070, A. niger CBS 513.88 : An11g04410, A. oryzae RIB40 : AO090003000278, Aspergillus wentii : Aspwe1_0718370 and Aspergillus sydowii : Aspsy1_0142154
	AFUA_2G04830		-1.5982	Ortholog(s) have GTPase regulator activity and cytosol, nucleus localization
	AFUA_2G04940		1.75436	Ortholog(s) have mRNA binding activity, role in telomere maintenance and cytoplasm, nucleus localization
	AFUA_2G05390		-5.08679	Has domain(s) with predicted role in intracellular signal transduction
	AFUA_2G05530		-1.5066	Ortholog(s) have H4 histone acetyltransferase activity, histone acetyltransferase activity (H3-K4 specific) activity
	AFUA_2G05690		-2.13413	Ortholog of A. nidulans AN7482; calcium induced
	AFUA_2G05730	mirC	-4.63126	Putative siderophore transporter
	AFUA_2G05880	meaA	-1.73171	Putative ammonium transporter; transcript downregulated in response to voriconazole
	AFUA_2G06140		1.61821	Ortholog(s) have uracil DNA N-glycosylase activity, role in DNA repair and mitochondrion, nucleus localization
	AFUA_2G06230		-1.5272	Ortholog(s) have glutaminase activity, imidazoleglycerol-phosphate synthase activity, role in histidine biosynthetic process and cytosol, nucleus localization
	AFUA_2G07520		-3.24731	Ortholog(s) have aminopeptidase activity, epoxide hydrolase activity, role in cellular lipid metabolic process, protein catabolic process and cytosol, extracellular region, nucleus localization
	AFUA_2G07630		-1.62189	Putative vacuolar H+/Ca2+ exchanger; calcium induced
	AFUA_2G07680	sidA	-16.7597	L-ornithine N5-oxygenase; first committed step in siderophore biosynthesis; essential for virulence; induced by exposure to human airway epithelial cells; expression up-regulated by iron starvation; activated by L-arginine; SrbA-regulated
	AFUA_2G07690		-1.54336	Ortholog(s) have role in G2/M transition of mitotic cell cycle, cell morphogenesis, cellular response to drug, negative regulation of cell septum assembly and pathogenesis, more
	AFUA_2G07810		1.5864	Putative cytosolic hydroxymethyltransferase
	AFUA_2G07910		-1.72258	Ortholog(s) have role in carbohydrate import across plasma membrane and Golgi apparatus, fungal-type vacuole membrane localization
	AFUA_2G07960		-1.5136	Ortholog(s) have protein kinase regulator activity, role in regulation of translational elongation and cytosolic ribosome, extracellular region, mitochondrion localization
	AFUA_2G08080		-3.03645	Ortholog(s) have role in cellular response to biotic stimulus, filamentous growth of a population of unicellular organisms in response to biotic stimulus, vacuole inheritance
	AFUA_2G08280	maeA	3.81857	Putative NADP-dependent malic enzyme
	AFUA_2G08340		3.42549	Ortholog of A. nidulans FGSC A4 : AN6172, A. niger CBS 513.88 : An05g00970, A. oryzae RIB40 : AO090011000871, Aspergillus wentii : Aspwe1_0176098 and Aspergillus sydowii : Aspsy1_0151670
	AFUA_2G08660		-1.693	Ortholog(s) have role in cation homeostasis
	AFUA_2G08670		-2.40852	Ortholog(s) have acetyl-CoA carboxylase activity, biotin carboxylase activity and role in long-chain fatty acid biosynthetic process, protein import into nucleus
	AFUA_2G08730		3.21408	Ortholog of A. nidulans FGSC A4 : AN6123, A. niger CBS 513.88 : An12g04060, A. oryzae RIB40 : AO090011000832, Aspergillus wentii : Aspwe1_0677357 and Aspergillus sydowii : Aspsy1_0058030
	AFUA_2G08740	zrfF	17.4249	Ortholog(s) have endoplasmic reticulum membrane localization
	AFUA_2G08990		-1.5992	Ortholog(s) have GDP-dissociation inhibitor activity, GTPase activator activity, translation initiation factor activity, translation initiation factor binding activity
	AFUA_2G09030	dppV	-1.51328	Secreted dipeptidyl-peptidase; induced by growth on BSA as a sole nitrogen source; immunoreactive protein
	AFUA_2G09110		2.5737	Has domain(s) with predicted ammonia-lyase activity, role in L-phenylalanine catabolic process, biosynthetic process and cytoplasm localization
	AFUA_2G09130		3.01503	Putative NADH-ubiquinone dehydrogenase, 24 kDa subunit; induced by exposure to artemisinin
	AFUA_2G09220		-3.35217	Protein of unknown function; transcript repressed by exposure to human airway epithelial cells
	AFUA_2G09560		-2.68454	Ortholog(s) have single-stranded DNA binding activity and role in DNA strand renaturation, cellular response to drug, interstrand cross-link repair, mitochondrial genome maintenance, recombinational repair
	AFUA_2G10030		-2.56121	Immunoreactive protein; calcium induced; transcript induced by exposure to human airway epithelial cells; induced by gliotoxin exposure
	AFUA_2G10120		-1.564	Ortholog(s) have ATP-dependent NAD(P)H-hydrate dehydratase activity, role in nicotinamide nucleotide metabolic process and cytosol localization
	AFUA_2G10230		3.33666	Putative inositol oxygenase
	AFUA_2G10370		-1.5362	Has domain(s) with predicted iron-sulfur cluster binding, structural molecule activity and role in iron-sulfur cluster assembly, protein maturation by iron-sulfur cluster transfer
	AFUA_2G10510		-1.68814	Ortholog(s) have structural constituent of ribosome activity and fungal-type vacuole, mitochondrial large ribosomal subunit localization
	AFUA_2G10520	uaZ	1.59919	Putative urate oxidase; immunoreactive protein
	AFUA_2G10550		-2.15744	Protein of unknown function; calcium induced
	AFUA_2G10860		-1.5652	Has domain(s) with predicted zinc ion binding activity
	AFUA_2G11020		-1.67225	Putative triose-phosphate isomerase; mutation causes increased azole resistance
	AFUA_2G11110		-1.51286	Ortholog(s) have ATPase activity, DNA/DNA annealing activity, double-stranded DNA binding, single-stranded DNA binding activity and role in DNA strand renaturation, mitotic chromosome condensation
	AFUA_2G11120	gtmA	14.888	Has domain(s) with predicted methyltransferase activity
	AFUA_2G11210		1.5538	Ortholog of A. nidulans FGSC A4 : AN5891, A. niger CBS 513.88 : An02g03210, A. oryzae RIB40 : AO090026000529, Neosartorya fischeri NRRL 181 : NFIA_086490 and Aspergillus clavatus NRRL 1 : ACLA_070170
	AFUA_2G11270	ags2	-1.6246	Putative alpha(1-3) glucan synthase; mutants do not display modification of alpha(1-3) glucan synthesis; transcript downregulated in response to voriconazole; predicted gene pair with AFUA_3G00910 (ags1)
	AFUA_2G11490		-1.65119	Ortholog(s) have acetyl-CoA:L-glutamate N-acetyltransferase activity, role in ornithine biosynthetic process and mitochondrial matrix, mitochondrial membrane localization
	AFUA_2G11510		1.5041	Ortholog(s) have role in assembly of large subunit precursor of preribosome, cellular response to drug, rRNA processing, ribosomal large subunit biogenesis, ribosomal subunit export from nucleus
	AFUA_2G11520		-5.72401	Monosugar-transporter similar to mstC
	AFUA_2G11540		-1.5475	Ortholog(s) have ketoreductase activity, role in fatty acid elongation, sphingolipid biosynthetic process, very long-chain fatty acid biosynthetic process and endoplasmic reticulum membrane localization
	AFUA_2G11570		-1.5246	F-box domain protein; transcript up-regulated in conidia exposed to neutrophils
	AFUA_2G11680		-3.65693	Ortholog(s) have cytosol, nucleus localization
	AFUA_2G11960		1.5088	Ortholog(s) have GTP-Rho binding, phosphatidylinositol-4,5-bisphosphate binding activity and role in Golgi to plasma membrane transport, Rho protein signal transduction, exocyst assembly, exocyst localization
	AFUA_2G12280		3.34809	Ortholog of Neosartorya fischeri NRRL 181 : NFIA_087440, Aspergillus fumigatus A1163 : AFUB_027950 and Aspergillus clavatus NRRL 1 : ACLA_071140
	AFUA_2G12300		-1.8102	Ortholog of A. nidulans FGSC A4 : AN6296, A. niger CBS 513.88 : An02g04340, A. oryzae RIB40 : AO090026000420, Aspergillus wentii : Aspwe1_0118064 and Aspergillus sydowii : Aspsy1_0152200
	AFUA_2G12910		-1.57961	Ortholog of A. nidulans FGSC A4 : AN6264, A. niger CBS 513.88 : An02g01620, A. oryzae RIB40 : AO090026000343, Aspergillus wentii : Aspwe1_0117790 and Aspergillus sydowii : Aspsy1_0151049
	AFUA_2G13000		-1.5847	Ortholog of A. niger CBS 513.88 : An02g01710, Neosartorya fischeri NRRL 181 : NFIA_088170, Aspergillus kawachii : Aspka1_0172685 and Aspergillus fumigatus A1163 : AFUB_028620
	AFUA_2G13060	cbpA	-2.1662	Putative calcineurin binding protein; calcipressin family member; reports differ with respect to calcium tolerance and resistance to menadione and hydrogen peroxide possibly due to mutant strain differences; calcium induced
	AFUA_2G13070		-1.5344	Ortholog(s) have cytosol, nucleus localization
	AFUA_2G13140	ime2	1.52248	Protein with homology to Ime2p, a serine/threonine protein kinase involved in activation of meiosis of S. cerevisiae; stuA-dependent up-regulation in developmentally competent hyphae
	AFUA_2G13260	medA	-1.5942	Putative regulator of adherence, host cell interactions and virulence; required for wild-type levels of conidiation
	AFUA_2G13440	chsE	1.5497	Putative class V chitin synthase; required for normal hyphal growth, conidiation and normal conidiophore development; mutants have decreased chitin content
	AFUA_2G13460		-1.58241	Ortholog(s) have alpha-amylase activity, role in carbohydrate catabolic process and cell septum, cell wall-bounded periplasmic space, extracellular region, fungal-type cell wall, hyphal septin band, spitzenkorper localization
	AFUA_2G13630	aro8	-1.547	Putative amino transferase; immunoreactive protein; transcript induced by exposure to human airway epithelial cells and by growth on BSA as a sole nitrogen source
	AFUA_2G13680		1.61925	Putative calcium/calmodulin-dependent protein kinase; transcript induced by exposure to human airway epithelial cells
	AFUA_2G13690		-1.6034	Has domain(s) with predicted acid-amino acid ligase activity
	AFUA_2G13850		-2.23476	Ortholog of A. nidulans FGSC A4 : AN2425, A. niger CBS 513.88 : An02g05260, A. oryzae RIB40 : AO090026000188, Aspergillus wentii : Aspwe1_0054675 and Aspergillus sydowii : Aspsy1_0075212
	AFUA_2G14060		-1.5003	Ortholog(s) have endoplasmic reticulum, plasma membrane localization
	AFUA_2G14470		3.01905	Ortholog(s) have extracellular region localization
	AFUA_2G14570		-1.72308	Ortholog(s) have zinc ion transmembrane transporter activity, role in cellular zinc ion homeostasis, filamentous growth and fungal-type vacuole membrane localization
	AFUA_2G14760		3.33448	Putative BCS1-like ATPase; transcript induced by voriconazole
	AFUA_2G14800		-1.5873	Has domain(s) with predicted protein dimerization activity
	AFUA_2G14960		-1.7257	Ortholog(s) have 2 iron, 2 sulfur cluster binding, RNA polymerase II activating transcription factor binding, glutathione disulfide oxidoreductase activity
	AFUA_2G15010		-1.5564	Ortholog(s) have signal transducer, downstream of receptor, with serine/threonine kinase activity
	AFUA_2G15290		-6.91809	Conidia-enriched protein of unknown function; transcript downregulated in response to voriconazole; hypoxia repressed protein
	AFUA_2G15430		3.24448	Sorbitol/xylulose reductase
	AFUA_2G15480		3.41193	Ortholog of A. nidulans FGSC A4 : AN7607, A. niger CBS 513.88 : An15g05550, An12g07620, A. oryzae RIB40 : AO090012000281, AO090020000707 and Aspergillus wentii : Aspwe1_0025841, Aspwe1_0037842, Aspwe1_0044672
	AFUA_2G16040		-1.5372	Ortholog(s) have nucleolus localization
	AFUA_2G16150		-1.5072	Has domain(s) with predicted nucleus localization
	AFUA_2G16210		3.84301	Ortholog(s) have fluoride transmembrane transporter activity, role in fluoride transmembrane transport and endoplasmic reticulum, plasma membrane localization
	AFUA_2G16490		-1.5484	Ortholog(s) have role in filamentous growth of a population of unicellular organisms, negative regulation of filamentous growth of a population of unicellular organisms
	AFUA_2G16500		-1.7034	Ortholog of A. nidulans FGSC A4 : AN7336, A. niger CBS 513.88 : An15g06925, Aspergillus wentii : Aspwe1_0026944, Aspergillus sydowii : Aspsy1_0054451 and Aspergillus terreus NIH2624 : ATET_02290
	AFUA_2G16840		3.26454	Ortholog(s) have role in regulation of iron ion import by regulation of transcription from RNA polymerase II promoter, syncytium formation by plasma membrane fusion and Golgi apparatus, SWI/SNF complex localization
	AFUA_2G17060		2.83785	Ortholog(s) have role in assembly of large subunit precursor of preribosome, maturation of LSU-rRNA from tricistronic rRNA transcript (SSU-rRNA, 5.8S rRNA, LSU-rRNA) and cytosol, nucleolus, preribosome, large subunit precursor localization
	AFUA_2G17190		-1.5033	Has domain(s) with predicted ATP binding, nucleoside-triphosphatase activity, nucleotide binding activity
	AFUA_2G17550	ayg1	-3.6306	Conidial pigment biosynthesis protein with a role in polyketide shortening; required for synthesis of the 1,3,6,8-tetrahydroxynaphthalene; conidia-enriched protein
	AFUA_2G17560	arp2	-1.50821	1,3,6,8-tetrahydroxynaphthalene reductase involved in conidial pigment biosynthesis; conidia-enriched protein
	AFUA_2G17840		-1.72288	Has domain(s) with predicted role in transmembrane transport and integral component of membrane localization
	AFUA_3G00130		-1.551	Ortholog of Neosartorya fischeri NRRL 181 : NFIA_000660 and Aspergillus fumigatus A1163 : AFUB_048310
	AFUA_3G00180		-6.39633	Has domain(s) with predicted oxidoreductase activity and role in metabolic process
	AFUA_3G00270	bgt2	-1.67992	Cell wall glucanase; predicted glycophosphatidylinositol (GPI)-anchor; secreted protein
	AFUA_3G00370		-2.02246	Putative phosphoketolase; calcium downregulated
	AFUA_3G00500		-5.30793	Ortholog of A. nidulans FGSC A4 : AN2488, A. fumigatus Af293 : Afu4g03010, A. niger CBS 513.88 : An14g03080, A. oryzae RIB40 : AO090012000174 and Aspergillus wentii : Aspwe1_0176515, Aspwe1_0622364
	AFUA_3G00630		5.15665	Ortholog of A. nidulans FGSC A4 : AN0021, A. niger CBS 513.88 : An01g07950, An14g07300, An01g11330, An06g02140 and A. oryzae RIB40 : AO090010000178, AO090026000311, AO090003000892
	AFUA_3G00720		3.44079	Protein of unknown function; transcript induced by voriconazole
	AFUA_3G00730		-2.32036	Protein with Yap1-dependent induction in response to hydrogen peroxide
	AFUA_3G00900	amyA	1.5142	Putative alpha-amylase; transcript up-regulated in conidia exposed to neutrophils; transcript induced by exposure to human airway epithelial cells; preferentially expressed at neutral pH
	AFUA_3G00910	ags1	-1.70176	Putative alpha(1-3) glucan synthase; predicted gene pair with AFUA_2G11270 (ags2)
	AFUA_3G00960		-2.90224	Ortholog(s) have extracellular region localization
	AFUA_3G01340		-1.5356	Has domain(s) with predicted carbon-sulfur lyase activity and role in metabolic process
	AFUA_3G01580		-1.81264	Putative glucose-methanol-choline (GMC) oxidoreductase; protein induced by hydrogen peroxide; hypoxia induced protein; repressed by gliotoxin exposure
	AFUA_3G01640		-3.75789	Has domain(s) with predicted RNA polymerase II transcription factor activity, sequence-specific DNA binding, zinc ion binding activity, role in regulation of transcription, DNA-templated and nucleus localization
	AFUA_3G01900		-3.95896	Has domain(s) with predicted role in lipid metabolic process
	AFUA_3G02040		3.27645	Has domain(s) with predicted catalytic activity
	AFUA_3G02270	cat1	6.4514	Mycelial catalase; induced in hyphae exposed to neutrophils; protein induced in amphotericin B and H2O2; stuA-dependent up-regulation in developmentally competent hyphae; hypoxia repressed; SrbA-regulated; repressed by gliotoxin exposure
	AFUA_3G02370		-1.88927	Ortholog(s) have cytosol, nucleus localization
	AFUA_3G02585		3.21771	Ortholog of A. oryzae RIB40 : AO090012000685
	AFUA_3G03250		3.27818	Has domain(s) with predicted oxidoreductase activity, oxidoreductase activity, acting on the aldehyde or oxo group of donors, NAD or NADP as acceptor activity and role in oxidation-reduction process
	AFUA_3G03270		1.76062	Has domain(s) with predicted catalytic activity and role in metabolic process
	AFUA_3G03290		-1.511	Protein of unknown function; transcript induced by voriconazole
	AFUA_3G03320		-3.71729	Has domain(s) with predicted role in transmembrane transport and integral component of membrane localization
	AFUA_3G03390	sidJ	-4.50407	Predicted siderophore biosynthesis lipase/esterase involved in siderophore hydrolysis
	AFUA_3G03400	sidF	-5.75015	Hydroxyornithine transacylase; involved in extracellular siderophore biosynthesis; essential for triacetylfusarinine C biosynthesis; SrbA-regulated during hypoxia
	AFUA_3G03410	sidH	-1.5737	Enoyl-CoA hydratase/isomerase family protein; mevalonyl-CoA hydratase; PTS1 receptor-mediated peroxisomal localization is essential for triacetylfusarinine C (TAFC) biosynthesis
	AFUA_3G03420	sidD	-5.84699	Fusarinine C non-ribosomal peptide synthetase (NRPS) involved in extracellular siderophore biosynthesis; expression is up-regulated by iron starvation and downregulated under iron-replete conditions
	AFUA_3G03430	sitT	-5.64363	Putative ABC multidrug transporter; biofilm growth regulated protein
	AFUA_3G03570		-1.56729	Has domain(s) with predicted FAD binding, oleate hydratase activity and role in fatty acid metabolic process
	AFUA_3G03640	mirB	-44.7282	Putative siderophore iron transporter; SrbA-regulated during hypoxia
	AFUA_3G03650	sidG	-6.16747	Putative acetyltransferase with a predicted role in iron metabolism; located in an iron-regulated gene cluster; fusarinine C acetyltransferase; SrbA-regulated during hypoxia
	AFUA_3G03670		-6.06118	ABC multidrug transporter with a predicted role in iron metabolism; part of an iron-regulated gene cluster; biofilm growth regulated protein
	AFUA_3G03700		2.78621	Putative MFS sugar transporter; transcript up-regulated in conidia exposed to neutrophils
	AFUA_3G03870		2.48873	Putative endo-1,4 beta-glucanase, a predicted secreted hydrolase with a fungal cellulose binding domain
	AFUA_3G04000		-1.61351	Ortholog(s) have fungal-type vacuole membrane localization
	AFUA_3G05350	htb1	-1.5837	Histone H2B
	AFUA_3G05380		3.19426	Ortholog of A. niger CBS 513.88 : An11g11270, Neosartorya fischeri NRRL 181 : NFIA_071810, Aspergillus wentii : Aspwe1_0042274 and Aspergillus clavatus NRRL 1 : ACLA_033400
	AFUA_3G05500		-1.69921	Ortholog(s) have nuclear pore localization
	AFUA_3G05700		-1.60088	Has domain(s) with predicted ARF guanyl-nucleotide exchange factor activity and role in regulation of ARF protein signal transduction
	AFUA_3G05720		-1.75557	Ortholog(s) have role in centromere clustering at the mitotic nuclear envelope, conidium formation and dynein-driven meiotic oscillatory nuclear movement, more
	AFUA_3G05730		3.03971	Nicotinate mononucleotide pyrophosphorylase; no human homolog
	AFUA_3G05760		-2.0302	C6 transcription factor; ortholog of A. nidulans AN3433; calcium downregulated
	AFUA_3G05790		-1.5881	Ortholog of A. nidulans FGSC A4 : AN3430, A. niger CBS 513.88 : An11g10810, A. oryzae RIB40 : AO090020000047, Aspergillus wentii : Aspwe1_0029428, Aspwe1_0037899 and Aspergillus sydowii : Aspsy1_0056861
	AFUA_3G06190		-1.85177	Cytochrome c oxidase subunit Via; hypoxia induced protein
	AFUA_3G06260		-1.5908	Ortholog(s) have ribosomal small subunit binding, translation initiation factor activity, translation initiation factor binding activity and role in formation of translation preinitiation complex, maintenance of translational fidelity
	AFUA_3G06280		-1.70124	Putative Rho GTPase activator; transcript induced by exposure to human airway epithelial cells
	AFUA_3G06360		-1.70616	Ortholog of A. nidulans FGSC A4 : AN4754, A. niger CBS 513.88 : An11g09980, A. oryzae RIB40 : AO090020000115, Aspergillus wentii : Aspwe1_0029373 and Aspergillus sydowii : Aspsy1_0087864
	AFUA_3G06450	pmt1	-1.69227	Protein O-mannosyltransferase, required for heat resistance, cell wall integrity, and normal conidiation and conidial germination; 12 predicted transmembrane domains
	AFUA_3G06460		-1.88507	Protein of unknown function; hypoxia induced protein
	AFUA_3G06760		1.7961	Ribosomal protein L37
	AFUA_3G06922		-1.59002	Ortholog(s) have cytosol localization
	AFUA_3G07050	wsc2	2.77406	Putative WSC domain protein; ortholog of the S. cerevisiae cell surface sensor Wsc2p
	AFUA_3G07170	pigc	-1.58	Ortholog of A. nidulans AN11232; snoRNA Afu-484 encoded within exon 2
	AFUA_3G07310		-1.61762	Ortholog of A. nidulans FGSC A4 : AN12127, A. niger CBS 513.88 : An02g13400, A. oryzae RIB40 : AO090020000191, Aspergillus wentii : Aspwe1_0173528 and Aspergillus sydowii : Aspsy1_0043134, Aspsy1_0833750
	AFUA_3G07340		-3.25122	Ortholog of A. nidulans FGSC A4 : AN4839, A. niger CBS 513.88 : An02g13380, A. oryzae RIB40 : AO090020000189, Aspergillus wentii : Aspwe1_0559530 and Aspergillus sydowii : Aspsy1_0146522
	AFUA_3G07980		-1.5011	Ortholog of A. nidulans FGSC A4 : AN10370, A. niger CBS 513.88 : An16g01990, A. oryzae RIB40 : AO090005001498, Aspergillus wentii : Aspwe1_0173462 and Aspergillus sydowii : Aspsy1_0042585
	AFUA_3G07990		-3.07537	Ortholog(s) have role in cellular response to pH, gamma-aminobutyric acid transport
	AFUA_3G08250		-1.69065	Ortholog of A. nidulans FGSC A4 : AN5437, AN2941, A. fumigatus Af293 : Afu6g13630, A. niger CBS 513.88 : An02g11860 and A. oryzae RIB40 : AO090005001453, AO090103000325
	AFUA_3G08450		-2.241	Ortholog of A. nidulans FGSC A4 : AN2979, A. niger CBS 513.88 : An02g12090, A. oryzae RIB40 : AO090005001429, Aspergillus wentii : Aspwe1_0551961 and Aspergillus sydowii : Aspsy1_0056256
	AFUA_3G08470		-1.5243	Glucose-6-phosphate 1-dehydrogenase
	AFUA_3G08580		1.64622	Putative glycine-rich RNA-binding protein with a predicted role in transcription; protein level decreases upon heat shock
	AFUA_3G08660	idp1	-2.20685	Putative isocitrate dehydrogenase; protein induced by heat shock
	AFUA_3G08690		3.5898	Ortholog of A. nidulans FGSC A4 : AN3000, A. oryzae RIB40 : AO090005001398, Aspergillus wentii : Aspwe1_0184488, Aspergillus sydowii : Aspsy1_0087353 and Aspergillus terreus NIH2624 : ATET_01600
	AFUA_3G08710		-2.86941	Has domain(s) with predicted ATP binding, protein kinase activity and role in protein phosphorylation
	AFUA_3G08750		-1.5077	Ortholog(s) have cytosol, nuclear envelope localization
	AFUA_3G08900		-1.52833	Putative tubulin-specific chaperone c; transcript up-regulated in conidia exposed to neutrophils; transcript induced by exposure to human airway epithelial cells
	AFUA_3G09060	fig1	-1.50091	Putative low affinity Ca2+ channel family protein
	AFUA_3G09190		-1.5435	Ortholog(s) have cytosol, nucleus localization
	AFUA_3G09240		-1.63805	Has domain(s) with predicted catalytic activity and role in metabolic process
	AFUA_3G09290		-2.07432	Putative 2,3-bisphosphoglycerate-independent phosphoglycerate mutase; protein abundant in conidia; reacts with rabbit immunosera exposed to A. fumigatus conidia; transcript induced by exposure to human airway epithelial cells
	AFUA_3G09620		-1.506	Has domain(s) with predicted nucleic acid binding, nucleotide binding activity
	AFUA_3G09960	aurA	-1.52714	Putative aureobasidin resistance protein; required for inositol phosphorylceramide (IPC) synthase activity
	AFUA_3G10000	pkaR	1.54399	cAMP-dependent protein kinase regulatory subunit; induced by endothelial cells and human airway epithelial cells; mutants sensitive to storage in water and contain more nuclei than wild-type; up-regulated in neutrophil-exposed conidia
	AFUA_3G10010		-2.06817	Has domain(s) with predicted L-ascorbic acid binding, iron ion binding, oxidoreductase activity, acting on paired donors, with incorporation or reduction of molecular oxygen and oxidoreductase activity, more
	AFUA_3G10100		-1.51527	Ortholog(s) have role in mRNA export from nucleus and nucleus localization
	AFUA_3G10175		-1.5523	Ortholog of Neosartorya fischeri NRRL 181 : NFIA_067110 and Aspergillus fumigatus A1163 : AFUB_038990
	AFUA_3G10360		-1.716	Ortholog(s) have protein transporter activity and role in intracellular protein transport, protein retention in Golgi apparatus, retrograde transport, endosome to Golgi
	AFUA_3G10400		-1.5438	Dolichol-phosphate mannosyltransferase with a predicted role in N- and O-linked protein glycosylation
	AFUA_3G10530		-4.2631	Putative protein serine/threonine kinase; transcript up-regulated in conidia exposed to neutrophils
	AFUA_3G10660	erg13	-1.5476	Putative hydroxymethyl glutaryl-coenzyme A synthase with a predicted role in ergosterol biosynthesis; SrbA-regulated during hypoxia
	AFUA_3G10680		16.5912	Ortholog of A. nidulans FGSC A4 : AN4921, A. niger CBS 513.88 : An02g06340, A. oryzae RIB40 : AO090003000613, Aspergillus wentii : Aspwe1_0360214 and Aspergillus sydowii : Aspsy1_0056501
	AFUA_3G10770		-1.72039	RTA1 domain protein
	AFUA_3G10840		-1.5001	Putative zinc knuckle transcription factor; transcript induced by exposure to human airway epithelial cells
	AFUA_3G11020		-3.2157	Ortholog(s) have role in regulation of mRNA 3'-end processing and nucleus localization
	AFUA_3G11070	pdcA	-4.48129	Putative pyruvate decarboxylase with a predicted role in pyruvate metabolism; reacts with rabbit immunosera exposed to A. fumigatus conidia; higher expression in 48 h biofilm vs planktonic cells; protein increases during hypoxia
	AFUA_3G11080	bck1	-3.21485	Putative mitogen-activated protein kinase kinase kinase (MAPKKK)
	AFUA_3G11360		1.62425	Ortholog(s) have role in cellular protein localization, eukaryotic translation initiation factor 3 complex assembly, positive regulation of proteasomal ubiquitin-dependent protein catabolic process
	AFUA_3G11840		3.09603	Has domain(s) with predicted oxidoreductase activity and role in oxidation-reduction process
	AFUA_3G11860	eb1	3.12185	Putative microtubule associated protein
	AFUA_3G11890		3.49219	Ortholog of A. nidulans FGSC A4 : AN9195, A. niger CBS 513.88 : An01g14950, A. oryzae RIB40 : AO090010000214, Neosartorya fischeri NRRL 181 : NFIA_065430 and Aspergillus wentii : Aspwe1_0130022
	AFUA_3G12180		-3.96875	Has domain(s) with predicted DNA binding, RNA polymerase II transcription factor activity, sequence-specific DNA binding, zinc ion binding activity and role in regulation of transcription, DNA-templated, transcription, DNA-templated
	AFUA_3G12190		-1.69436	Has domain(s) with predicted zinc ion binding activity
	AFUA_3G12270		-1.53611	Putative glutathione peroxidase; peroxiredoxin; transcript upregulated in hyphae exposed to neutrophils
	AFUA_3G12380		1.5424	Ortholog of A. nidulans FGSC A4 : AN3089, A. niger CBS 513.88 : An02g08010, A. oryzae RIB40 : AO090005001669, Aspergillus wentii : Aspwe1_0150448 and Aspergillus sydowii : Aspsy1_0029188
	AFUA_3G12700	glfB	-1.5963	Putative UDP-galactofuranose transporter
	AFUA_3G13100		3.32067	Ortholog of A. nidulans FGSC A4 : AN3142, A. niger CBS 513.88 : An02g09000, A. oryzae RIB40 : AO090012000819, Aspergillus wentii : Aspwe1_0050035 and Aspergillus sydowii : Aspsy1_0056138
	AFUA_3G13300		1.53956	Ortholog of Neosartorya fischeri NRRL 181 : NFIA_064050, Aspergillus fumigatus A1163 : AFUB_035900 and Aspergillus clavatus NRRL 1 : ACLA_041010
	AFUA_3G13320	rps0	1.5054	Putative 40S ribosomal protein S0
	AFUA_3G13410		3.15382	Ortholog of A. nidulans FGSC A4 : AN3166, A. oryzae RIB40 : AO090012001041, Aspergillus wentii : Aspwe1_0170055, Aspergillus sydowii : Aspsy1_0087150 and Aspergillus terreus NIH2624 : ATET_04062
	AFUA_3G13440		-1.5401	Stomatin family protein; hypoxia induced protein
	AFUA_3G13520		-1.5401	Has domain(s) with predicted role in transmembrane transport and integral component of membrane localization
	AFUA_3G13800		3.27087	Ortholog of Aspergillus fumigatus A1163 : AFUB_035390
	AFUA_3G13880		3.69914	Ortholog(s) have role in fatty acid catabolic process
	AFUA_3G13940		2.80873	Ortholog(s) have endoplasmic reticulum localization
	AFUA_3G13970		-1.5524	Ortholog(s) have phosphatidylserine decarboxylase activity
	AFUA_3G14390		4.12655	Ortholog of Aspergillus fumigatus A1163 : AFUB_034840
	AFUA_3G14430		-1.53133	Ortholog(s) have cytosol, nucleus localization
	AFUA_3G14440		-2.05979	Ortholog(s) have cytochrome-c oxidase activity, role in mitochondrial electron transport, cytochrome c to oxygen and mitochondrial respiratory chain complex IV, plasma membrane localization
	AFUA_3G14490		-7.57977	Putative ketol acid reductoisomerase; transcript induced by exposure to human airway epithelial cells; no human homolog
	AFUA_3G14540	hsp30	-2.23626	Putative 30-kilodalton heat shock protein; conidia-enriched protein; protein levels increase in response to amphotericin B and hydrogen peroxide
	AFUA_3G14590		4.01806	Ortholog(s) have copper ion binding, primary amine oxidase activity, quinone binding activity, role in oxidation-reduction process and external side of fungal-type cell wall localization
	AFUA_3G14660		2.84726	Ortholog of A. nidulans FGSC A4 : AN2535, A. niger CBS 513.88 : An09g01230, Aspergillus wentii : Aspwe1_0107397, Aspwe1_0171355 and Aspergillus sydowii : Aspsy1_0087029
	AFUA_4G00290		-1.59964	Putative succinyl-CoA synthetase beta subunit with a predicted role in the citric acid cycle; transcript up-regulated in conidia exposed to neutrophils and down regulated during conidial germination
	AFUA_4G00320	fhk6	4.31471	Ortholog(s) have protein histidine kinase activity and role in peptidyl-histidine autophosphorylation
	AFUA_4G00390		-2.18653	Has domain(s) with predicted catalytic activity, hydrolase activity, hydrolyzing O-glycosyl compounds activity and role in carbohydrate metabolic process
	AFUA_4G00440		-2.2141	Has domain(s) with predicted oxidoreductase activity and role in metabolic process
	AFUA_4G00560		-1.81671	Has domain(s) with predicted oxidoreductase activity and role in oxidation-reduction process
	AFUA_4G00600		-1.52337	Ortholog of A. nidulans FGSC A4 : AN6413, AN6419, AN6946, AN5312, AN5664, AN8328, AN3241, AN10369, AN1930, AN2386, AN1738, AN11159, AN8984, AN8951, AN1540, AN8971, AN9387, AN9266, AN9306, AN1317, AN10886, AN7232, AN7774, AN12202
	AFUA_4G00680		3.03721	Putative aquaporin; expression downregulated during growth in biofilm
	AFUA_4G00940		-1.62214	Ortholog(s) have extracellular region localization
	AFUA_4G01290	csn	-3.62724	Glycosyl hydrolase family 75 chitosanase; hydrolyzes beta-1,4-glycosidic linkage of chitosan; repressed by exposure to artemisinin
	AFUA_4G01470		3.60501	Has domain(s) with predicted RNA polymerase II transcription factor activity, sequence-specific DNA binding, zinc ion binding activity, role in regulation of transcription, DNA-templated and nucleus localization
	AFUA_4G02730		4.52563	Has domain(s) with predicted electron transfer activity, heme binding, iron ion binding, oxidoreductase activity, acting on paired donors, with incorporation or reduction of molecular oxygen activity and role in oxidation-reduction process
	AFUA_4G03280		3.32022	Ortholog of Aspergillus fumigatus A1163 : AFUB_099810
	AFUA_4G03320		-3.45912	Putative cation exchanger; calcium induced
	AFUA_4G03350	exg10	-1.57607	Ortholog of A. oryzae RIB40 : AO090023000365, Aspergillus flavus NRRL 3357 : AFL2T_04220, Neosartorya fischeri NRRL 181 : NFIA_030120 and Aspergillus wentii : Aspwe1_0043359
	AFUA_4G03360		-1.52025	Ortholog of A. nidulans FGSC A4 : AN3215, AN7166, AN8609, A. fumigatus Af293 : Afu3g14210, Afu4g12510 and A. niger CBS 513.88 : An09g04200, An14g01840
	AFUA_4G03400		-3.12792	Protein of unknown function
	AFUA_4G03410	fhpA	-2.5542	Putative flavohemoprotein; protein induced by heat shock and hypoxia
	AFUA_4G03460	srbB	-2.05605	Putative helix-loop-helix (HLH) DNA binding domain protein; calcium-downregulated; highly induced in response to hypoxia
	AFUA_4G03760		-1.58921	Putative glycine dehydrogenase
	AFUA_4G03820		1.589	Ortholog of A. nidulans FGSC A4 : AN7101, A. niger CBS 513.88 : An14g01070, A. oryzae RIB40 : AO090011000344, Aspergillus wentii : Aspwe1_0115647 and Aspergillus sydowii : Aspsy1_0048914
	AFUA_4G03830		-1.5034	Ortholog(s) have extracellular region localization
	AFUA_4G03860	nip1	1.589	Eukaryotic translation initiation factor 3 subunit C
	AFUA_4G03880		1.61551	60S ribosomal protein L7
	AFUA_4G03920		3.61997	Has domain(s) with predicted role in transmembrane transport and integral component of membrane localization
	AFUA_4G03930	cysX	60.1306	Putative cysteine synthase B; transcript induced by exposure to human airway epithelial cells
	AFUA_4G04190		-1.64285	Ortholog of A. nidulans AN7033; calcium downregulated
	AFUA_4G04230		-1.60191	Ortholog of A. nidulans FGSC A4 : AN7026, A. niger CBS 513.88 : An14g00600, A. oryzae RIB40 : AO090206000070, Aspergillus wentii : Aspwe1_0030288 and Aspergillus sydowii : Aspsy1_0092867
	AFUA_4G04280		-1.5038	Ortholog(s) have proteasome binding activity, role in cellular response to arsenic-containing substance, proteasome-mediated ubiquitin-dependent protein catabolic process and cytoplasm, nucleus localization
	AFUA_4G04380		3.13262	Has domain(s) with predicted catalytic activity and role in biosynthetic process
	AFUA_4G04640		-1.5829	Has domain(s) with predicted role in ubiquitin-dependent protein catabolic process
	AFUA_4G04670		-1.51455	Ortholog(s) have calcium:proton antiporter activity, potassium:proton antiporter activity, sodium:proton antiporter activity and role in hydrogen transport, potassium ion transport, sodium ion transport
	AFUA_4G04820	erg25B	-2.82492	Putative C-4 methyl sterol oxidase with a predicted role in ergosterol biosynthesis; SrbA-regulated during hypoxia
	AFUA_4G05860		1.61844	Ortholog(s) have role in iron-sulfur cluster assembly, mitochondrial respiratory chain complex I assembly and mitochondrial respiratory chain complex I, peripheral segment, plasma membrane localization
	AFUA_4G05980		3.05979	Ortholog of A. nidulans FGSC A4 : AN4306, A. niger CBS 513.88 : An04g00180, A. oryzae RIB40 : AO090023001000, Aspergillus wentii : Aspwe1_0100570 and Aspergillus sydowii : Aspsy1_0094858
	AFUA_4G06140		-1.5662	Ortholog(s) have dipeptidyl-peptidase activity and cytoplasm, nucleus localization
	AFUA_4G06160		-2.14101	Branched-chain-amino-acid transaminase; SrbA-regulated during hypoxia
	AFUA_4G06210		3.30381	Ortholog of A. nidulans FGSC A4 : AN10542, A. niger CBS 513.88 : An04g00510, A. oryzae RIB40 : AO090023000969, Aspergillus sydowii : Aspsy1_0094879 and Aspergillus terreus NIH2624 : ATET_05601
	AFUA_4G06220		1.5922	Ortholog of A. nidulans FGSC A4 : AN10547, A. oryzae RIB40 : AO090023000968, Neosartorya fischeri NRRL 181 : NFIA_109920, Aspergillus clavatus NRRL 1 : ACLA_045540 and Aspergillus zonatus : Aspzo1_0134944
	AFUA_4G06480		-1.5259	Has domain(s) with predicted role in intracellular signal transduction
	AFUA_4G06530	metR	-1.84896	Predicted bZIP transcription factor, required for assimilation of inorganic sulfur, regulates sulfur and iron homeostasis, required for virulence
	AFUA_4G06620		-5.87206	Glutamate/Leucine/Phenylalanine/Valine dehydrogenase; reacts with rabbit immunosera exposed to A. fumigatus conidia; hypoxia induced protein
	AFUA_4G06660		-1.56527	Ortholog of Aspergillus fumigatus A1163 : AFUB_063740
	AFUA_4G06940		-2.12192	Ortholog(s) have sphingolipid delta-4 desaturase activity, role in cellular response to glucose starvation, hyphal growth, response to heat, sphingosine biosynthetic process and endoplasmic reticulum localization
	AFUA_4G06950		1.5279	Putative endoplasmic reticulum (ER) type II integral membrane protein with a predicted role in protein transport; transcript upregulated in response to amphotericin B
	AFUA_4G07040	ctsD	-1.5613	Putative secreted aspartic-type endopeptidase; predicted signal sequence for secretion; transcript up-regulated in conidia exposed to neutrophils
	AFUA_4G07060		-1.5585	Ortholog of A. nidulans FGSC A4 : AN10552, A. niger CBS 513.88 : An04g01460, A. oryzae RIB40 : AO090023000870, Aspergillus wentii : Aspwe1_0167183 and Aspergillus sydowii : Aspsy1_0094979
	AFUA_4G07140		3.3843	Ortholog(s) have tRNA binding activity and role in regulation of cytoplasmic translational fidelity, regulation of transcription from RNA polymerase II promoter, tRNA wobble base 5-methoxycarbonylmethyl-2-thiouridinylation
	AFUA_4G07150		-1.95555	Has domain(s) with predicted cytochrome-c oxidase activity
	AFUA_4G07210		-2.39834	Mitochondrial acetolactate synthase small subunit; hypoxia induced protein; SrbA-regulated during hypoxia
	AFUA_4G07300		-1.65915	Predicted adhesin-like protein
	AFUA_4G07350		2.42631	Ortholog(s) have endoplasmic reticulum localization
	AFUA_4G07520		2.80669	Ortholog(s) have nucleus localization
	AFUA_4G07845		1.58545	60S ribosomal protein L38
	AFUA_4G07950		3.33978	Ortholog of A. nidulans FGSC A4 : AN3529, AN4144, AN8311, AN9211, AN4846 and A. fumigatus Af293 : Afu1g17260, Afu4g09380, Afu6g00560, Afu6g12140, Afu8g01900
	AFUA_4G08140		-1.5243	Threonine dehydratase; SrbA-regulated during hypoxia
	AFUA_4G08240		-2.01254	Putative zinc-containing alcohol dehydrogenase; conidia-enriched protein; transcript up-regulated in conidia exposed to neutrophils
	AFUA_4G08300		2.93842	Ortholog(s) have ATP binding, ATPase activity, four-way junction DNA binding, guanine/thymine mispair binding, single base insertion or deletion binding activity
	AFUA_4G08360		-1.58078	Ortholog(s) have protein kinase activator activity, role in cellular protein localization and cytosol, mediator complex localization
	AFUA_4G08530		1.5209	Ortholog(s) have Golgi apparatus, cytosol, nucleus localization
	AFUA_4G08710		-3.00673	Putative short chain dehydrogenase; transcriptionally up-regulated in conidia exposed to neutrophils; induced by gliotoxin exposure
	AFUA_4G08820	ricA	-2.99997	Predicted GDP/GTP exchange factor for G proteins, required for conidiation; partially complements A. nidulans ricA mutation
	AFUA_4G08970		-1.5366	PAP2 domain protein; transcript induced by exposure to human airway epithelial cells
	AFUA_4G08990		4.05994	Ortholog(s) have role in purine nucleobase catabolic process
	AFUA_4G09050	atg1	1.5885	Putative serine/threonine-protein kinase; autophagy-related protein; mutant is defective in autophagy
	AFUA_4G09060		-2.38225	Putative phosphatidate cytidylyltransferase
	AFUA_4G09190	smt1	-4.43704	Putative S-adenosyl-methionine-sterol-C methyltransferase; transcript downregulated in response to voriconazole; SrbA-regulated during hypoxia
	AFUA_4G09560	zrfC	54.444	Zinc transporter that functions in neutral or alkaline environments; required for virulence; shares a divergent promoter with aspf2
	AFUA_4G09580	aspf2	7.53572	Allergen Asp f 2; expressed in alkaline zinc-limiting conditions; shares a divergent promoter with zrfC; higher expression in biofilm vs planktonic cells; fibrinogen binding protein; signal peptide and 4 possible glycosylation sites
	AFUA_4G09790		-3.9313	Ortholog of A. nidulans FGSC A4 : AN1862, A. niger CBS 513.88 : An04g07280, Aspergillus wentii : Aspwe1_0166824, Aspergillus sydowii : Aspsy1_0138374 and Aspergillus terreus NIH2624 : ATET_00762
	AFUA_4G09810		-3.18277	Protein of unknown function identified by mass spectrometry
	AFUA_4G10000	mdr2	-1.50218	ABC multidrug transporter biofilm growth regulated
	AFUA_4G10070		-1.95586	Has domain(s) with predicted calcium ion binding, mannosyl-oligosaccharide 1,2-alpha-mannosidase activity and membrane localization
	AFUA_4G10100		-6.33554	Ortholog(s) have cytosol localization
	AFUA_4G10130		2.70824	Ortholog(s) have alpha-amylase activity and role in carbohydrate catabolic process
	AFUA_4G10340		-1.5348	C6 zinc-finger domain protein; transcript up-regulated in conidia exposed to neutrophils
	AFUA_4G10350	ubiD	-2.37449	Polyubiquitin; calcium induced
	AFUA_4G10410		-1.50403	Putative aspartate aminotransferase; reacts with rabbit immunosera exposed to A. fumigatus conidia; hypoxia induced protein; transcript induced in conidia exposed to neutrophils or to human airway epithelial cells
	AFUA_4G10460	hcsA	2.65815	Homocitrate synthase, essential enzyme of the alpha-aminoadipate pathway of lysine biosynthesis; transcript highly induced during conidial germination; protein induced by heat shock; SrbA-regulated during hypoxia; no human homolog
	AFUA_4G10540		-1.5408	Ortholog(s) have TFIID-class transcription factor binding, chromatin binding, core promoter binding, lysine-acetylated histone binding activity
	AFUA_4G10790		1.5967	Ortholog(s) have ribose phosphate diphosphokinase activity and role in 5-phosphoribose 1-diphosphate biosynthetic process, cellular response to drug, cytokinesis, fungal-type cell wall organization
	AFUA_4G11050		2.29589	Putative NADH-ubiquinone oxidoreductase, subunit F involved in oxidative phosphorylation; induced by exposure to artemisinin
	AFUA_4G11080	facA	1.63588	Putative acetyl-coenzyme A synthetase with a predicted role in acetate metabolism; transcript up-regulated in conidia exposed to neutrophils; protein induced by heat shock; hypoxia repressed protein
	AFUA_4G11150	admB	2.28097	Putative integral membrane protease; ADAM family metalloprotease; predicted signal sequence for secretion
	AFUA_4G11250	cafA	-4.3847	Putative carbonic anhydrase; decreased conidiation in the mutant; hypoxia induced protein
	AFUA_4G11270		-1.57895	Ortholog of A. nidulans FGSC A4 : AN9473, A. niger CBS 513.88 : An04g05360, A. oryzae RIB40 : AO090003001094, Aspergillus wentii : Aspwe1_0102365 and Aspergillus sydowii : Aspsy1_0148568
	AFUA_4G11340	lys9	-2.045	Saccharopine dehydrogenase; hypoxia induced protein; transcript induced by exposure to human airway epithelial cells
	AFUA_4G11390		1.5316	Ubiquinol-cytochrome c reductase complex 17 kd protein with a predicted role in oxidative phosphorylation
	AFUA_4G11450		1.50602	Ortholog(s) have Rho guanyl-nucleotide exchange factor activity
	AFUA_4G11510	srb1	-1.74106	GDP-mannose pyrophosphorylase, which catalyses the synthesis of GDP-mannose from GTP and mannose-1-phosphate in cell wall biosynthesis
	AFUA_4G11550		-1.5839	Ortholog of A. nidulans FGSC A4 : AN5580, A. niger CBS 513.88 : An04g04940, Aspergillus wentii : Aspwe1_0022740, Aspergillus sydowii : Aspsy1_0057110 and Aspergillus terreus NIH2624 : ATET_03924
	AFUA_4G11980		1.5232	Anthranilate phosphoribosyl transferase; no human homolog
	AFUA_4G11990		1.5581	Ortholog of A. nidulans FGSC A4 : AN3635, A. niger CBS 513.88 : An01g07270, A. oryzae RIB40 : AO090003001010, Aspergillus wentii : Aspwe1_0022700 and Aspergillus sydowii : Aspsy1_0154807
	AFUA_4G12070		-1.58161	Ortholog(s) have guanyl-nucleotide exchange factor activity and role in Golgi to endosome transport, endocytosis, protein targeting to vacuole
	AFUA_4G12330	ydc1	1.87769	Putative alkaline dihydroceramidase
	AFUA_4G12390		-1.5322	Ortholog(s) have role in nuclear-transcribed mRNA poly(A) tail shortening and CCR4-NOT core complex, cytoplasm, nucleus localization
	AFUA_4G12410		-4.66451	Ortholog of A. nidulans FGSC A4 : AN3667, A. niger CBS 513.88 : An01g07830, A. oryzae RIB40 : AO090009000453, Aspergillus wentii : Aspwe1_0166557 and Aspergillus sydowii : Aspsy1_1055875
	AFUA_4G12700		1.51787	Ortholog of A. nidulans FGSC A4 : AN3606, A. niger CBS 513.88 : An03g02800, A. oryzae RIB40 : AO090009000298, Aspergillus wentii : Aspwe1_0047287 and Aspergillus sydowii : Aspsy1_0090817
	AFUA_4G12840		-1.50401	Ortholog(s) have methylthioribulose 1-phosphate dehydratase activity, role in L-methionine salvage from methylthioadenosine and cytosol, nucleus localization
	AFUA_4G12870		1.51865	Putative methylmalonate-semialdehyde dehydrogenase; transcript up-regulated in conidia exposed to neutrophils
	AFUA_4G12930		-1.5541	Ortholog(s) have oxidoreductase activity, acting on paired donors, with incorporation or reduction of molecular oxygen, reduced flavin or flavoprotein as one donor, and incorporation of one atom of oxygen activity
	AFUA_4G13270		-1.83047	Ortholog(s) have role in cellular response to drug, cellular sphingolipid homeostasis, negative regulation of sphingolipid biosynthetic process, response to unfolded protein and SPOTS complex localization
	AFUA_4G13600		-3.51641	Has domain(s) with predicted nucleic acid binding, zinc ion binding activity
	AFUA_4G13630		-1.83236	PE repeat family protein
	AFUA_4G13720	mpkA	1.5143	Mitogen-activated protein kinase; activated by phosphorylation; role in cell wall signaling and the oxidative stress response; mpkA(p)-lacZ expression increased by cell wall disturbing compounds; required for adaptation to iron starvation
	AFUA_4G14040		-3.92771	Ortholog of A. nidulans FGSC A4 : AN3519, AN2646, AN0587, AN0866, AN7370 and A. fumigatus Af293 : Afu1g15200, Afu3g03790, Afu5g06900, Afu7g08575
	AFUA_4G14050		-1.72142	Ortholog of A. nidulans FGSC A4 : AN2647, A. fumigatus Af293 : Afu8g06260, A. niger CBS 513.88 : An02g00700, An02g06510, An05g01900, An05g01910, An09g02660 and A. oryzae RIB40 : AO090103000117
	AFUA_4G14230		-1.62991	Has domain(s) with predicted role in transmembrane transport and integral component of membrane localization
	AFUA_4G14240		-2.16201	Has domain(s) with predicted O-methyltransferase activity
	AFUA_4G14250		-7.58695	Ortholog of Aspergillus glaucus : Aspgl1_0079685, Aspergillus flavus NRRL 3357 : AFL2T_04060, Aspergillus versicolor : Aspve1_0080228 and Aspergillus fumigatus A1163 : AFUB_071410
	AFUA_4G14360		-1.5079	Putative capsular associated protein; predicted gene pair with AFUA_5G07560
	AFUA_4G14380		-2.8435	Protein of unknown function; transcript downregulated in response to voriconazole
	AFUA_4G14570	tpcB	3.21874	Putative metallo-beta-lactamase involved in trypacidin biosynthesis, member of the tpc secondary metabolite gene cluster
	AFUA_4G14630		-1.7254	Has domain(s) with predicted UDP-N-acetylmuramate dehydrogenase activity, flavin adenine dinucleotide binding activity and role in oxidation-reduction process
	AFUA_4G14840		3.35792	Putative transferase family protein with a predicted role in helvonic acid biosynthesis
	AFUA_5G00570		3.41779	Ortholog of Aspergillus fumigatus A1163 : AFUB_049040
	AFUA_5G00610		-3.22202	Has domain(s) with predicted peroxidase activity
	AFUA_5G00650		-1.51692	Protein of unknown function; transcript induced by exposure to human airway epithelial cells
	AFUA_5G00840		-1.5485	Ortholog of A. nidulans FGSC A4 : AN5639, AN2587, AN9444, AN7395, A. niger CBS 513.88 : An03g01000, A. oryzae RIB40 : AO090102000018 and Aspergillus wentii : Aspwe1_0065350, Aspwe1_0153928, Aspwe1_0178709
	AFUA_5G01030	gpdB	-2.63871	Putative glyceraldehyde 3-phosphate dehydrogenase; predicted gene pair with AFUA_5G01970 (gpdA); hypoxia induced protein
	AFUA_5G01090		-4.7815	Has domain(s) with predicted ATP binding, phosphotransferase activity, alcohol group as acceptor activity and role in amino sugar metabolic process, peptidoglycan turnover
	AFUA_5G01120		-1.53459	Ortholog of A. nidulans FGSC A4 : AN8927, A. oryzae RIB40 : AO090003001298, Aspergillus flavus NRRL 3357 : AFL2T_01773 and Neosartorya fischeri NRRL 181 : NFIA_041050
	AFUA_5G01230		3.20927	RTA1 domain protein; transcript induced by voriconazole
	AFUA_5G01240		3.09328	Has domain(s) with predicted amidase activity, carbon-nitrogen ligase activity, with glutamine as amido-N-donor activity
	AFUA_5G01250		-1.56507	Has domain(s) with predicted coenzyme binding, oxidoreductase activity, acting on the CH-OH group of donors, NAD or NADP as acceptor, phosphogluconate dehydrogenase (decarboxylating) activity
	AFUA_5G01520		5.95187	Major facilitator superfamily protein; transcript downregulated in response to amphotericin B
	AFUA_5G01650		-2.6276	Has domain(s) with predicted DNA binding transcription factor activity, sequence-specific DNA binding activity and role in regulation of transcription, DNA-templated
	AFUA_5G01740		2.54064	Putative deoxyhypusine synthase
	AFUA_5G01820		-1.77861	Ortholog(s) have role in Golgi to plasma membrane transport and cell periphery, endoplasmic reticulum, fungal-type vacuole membrane localization
	AFUA_5G01850		3.57789	Ortholog(s) have tRNA (adenine-N1-)-methyltransferase activity, role in tRNA methylation and nucleus, tRNA (m1A) methyltransferase complex localization
	AFUA_5G01970	gpdA	1.57558	Glyceraldehyde-3-phosphate dehydrogenase; predicted gene pair with AFUA_5G01030; protein induced by hydrogen peroxide; reacts with rabbit immunosera exposed to A. fumigatus conidia: induced by L-tyrosine
	AFUA_5G02010		2.34031	Ortholog(s) have metalloendopeptidase activity
	AFUA_5G02060		3.74794	Ortholog(s) have role in coenzyme A biosynthetic process and CoA-synthesizing protein complex, cytosol, endoplasmic reticulum, lipid droplet, mitochondrion, nuclear envelope localization
	AFUA_5G02090		1.5953	Ortholog(s) have cytosol, nucleus localization
	AFUA_5G02180	cysB	-1.5397	Cysteine synthase (o-acetylserine (thiol)-lyase); transcript induced by exposure to human airway epithelial cells
	AFUA_5G02470	nmt1	-10.6618	Thiamine biosynthesis protein, phoB-regulated; protein induced by H2O2; reacts with rabbit immunosera exposed to conidia; hypoxia induced protein; transcript induced by exposure to human airway epithelial cells; induced by gliotoxin
	AFUA_5G02790		-1.5245	Ortholog(s) have thiamine transmembrane transporter activity, role in thiamine transmembrane transport and endoplasmic reticulum, medial membrane band, plasma membrane of cell tip localization
	AFUA_5G02850		-1.56713	Has domain(s) with predicted arylformamidase activity and role in tryptophan catabolic process to kynurenine
	AFUA_5G03060		2.79892	Ortholog of A. nidulans FGSC A4 : AN8181, A. niger CBS 513.88 : An09g05240, A. oryzae RIB40 : AO090102000509, Aspergillus wentii : Aspwe1_0053030 and Aspergillus sydowii : Aspsy1_0050627
	AFUA_5G03130		1.5644	Ortholog(s) have sequence-specific DNA binding activity and role in CENP-A containing chromatin organization, kinetochore assembly, mitotic sister chromatid segregation
	AFUA_5G03140		-3.30288	Putative GTP cyclohydrolase; transcript induced by exposure to human airway epithelial cells
	AFUA_5G03230		-2.71911	Has domain(s) with predicted integral component of membrane localization
	AFUA_5G03290		-2.19491	Ortholog of A. nidulans FGSC A4 : AN8197, A. niger CBS 513.88 : An09g05540, A. oryzae RIB40 : AO090102000532, Aspergillus wentii : Aspwe1_0115831 and Aspergillus sydowii : Aspsy1_0211779
	AFUA_5G03300		-3.61823	Ortholog of A. nidulans FGSC A4 : AN11597, A. niger CBS 513.88 : An09g05625, Neosartorya fischeri NRRL 181 : NFIA_038810, Aspergillus wentii : Aspwe1_0114897 and Aspergillus versicolor : Aspve1_0203178
	AFUA_5G03430		-1.5454	Ortholog(s) have histone demethylase activity (H3-trimethyl-K4 specific) activity
	AFUA_5G03670		-1.5204	Ortholog(s) have adenosylmethionine decarboxylase activity, role in spermidine biosynthetic process, spermine biosynthetic process and cytosol, nucleus localization
	AFUA_5G03760	chiA1	-2.53117	Putative class III chitinase; predicted GPI-anchoring sequence; protein and transcript repressed by caspofungin treatment
	AFUA_5G03790	fetC	-6.89234	Putative ferroxidase; expression upregulated under low iron conditions; SrbA-regulated during hypoxia
	AFUA_5G03800	ftrA	-4.48705	Putative high-affinity iron permease; expression upregulated under low iron conditions; SrbA-regulated during hypoxia
	AFUA_5G03920	hapX	-1.55389	bZIP transcription factor required for adaption to both iron depletion and excess and for transcriptional activation of the siderophore system; transcript repressed by iron; SrbA-regulated during hypoxia
	AFUA_5G04010	sen2	-3.04594	Putative tRNA-splicing endonuclease subunit
	AFUA_5G04220		-1.5558	Ortholog(s) have DNA binding, tricarboxylate secondary active transmembrane transporter activity and role in alpha-ketoglutarate transport, mitochondrial citrate transport, mitochondrial genome maintenance
	AFUA_5G04260		-1.84414	Putative amino acid permease; predicted gene pair with AFUA_3G01560
	AFUA_5G04290		-1.541	WW domain protein; calcium induced; transcript induced by exposure to human airway epithelial cells
	AFUA_5G04330		-2.13645	Putative aminopeptidase; conidia-enriched protein; protein induced by heat shock; repressed by gliotoxin exposure
	AFUA_5G04370		1.86883	Putative NADH-quinone oxidoreductase, subunit G
	AFUA_5G05500		-1.5828	Ortholog(s) have alpha-ketoglutarate reductase activity, phosphoglycerate dehydrogenase activity, role in serine family amino acid biosynthetic process and cytosol localization
	AFUA_5G05580		-1.63057	Ortholog of A. niger CBS 513.88 : An17g02284, Neosartorya fischeri NRRL 181 : NFIA_037470, Aspergillus versicolor : Aspve1_0046266 and Aspergillus clavatus NRRL 1 : ACLA_008880
	AFUA_5G05710		1.5627	Ortholog(s) have mRNA binding, pseudouridine synthase activity
	AFUA_5G05800		2.61051	Has domain(s) with predicted peptidase activity, role in signal peptide processing and integral component of membrane, signal peptidase complex localization
	AFUA_5G05830		-1.89712	CorA family metal ion transporter; transcript induced by exposure to human airway epithelial cells
	AFUA_5G05840	mid1	-1.5134	Stretch -activated, cation-selective, Ca2+ channel (Mid1) family protein
	AFUA_5G06130		-1.88217	Succinyl-CoA synthetase alpha subunit; hypoxia induced protein
	AFUA_5G06240	alcC	-5.65665	Putative zinc-dependent alcohol dehydrogenase, involved in ethanol fermentation; predicted gene pair with adh1; protein induced by hydrogen peroxide; reacts with rabbit immunosera exposed to A. fumigatus conidia
	AFUA_5G06270	hemA	1.84438	5-aminolevulinic acid synthase
	AFUA_5G06400		1.55551	Ortholog of A. nidulans FGSC A4 : AN2271, A. niger CBS 513.88 : An17g01320, Aspergillus wentii : Aspwe1_0023481, Aspergillus sydowii : Aspsy1_0054275 and Aspergillus terreus NIH2624 : ATET_09392
	AFUA_5G06470		-2.10267	Has domain(s) with predicted ATP binding, protein kinase activity, protein tyrosine kinase activity and role in protein phosphorylation
	AFUA_5G06810		5.20579	Has domain(s) with predicted role in GPI anchor biosynthetic process and endoplasmic reticulum membrane localization
	AFUA_5G06970		-2.23206	Ortholog of A. nidulans FGSC A4 : AN10975, A. niger CBS 513.88 : An17g00170, A. oryzae RIB40 : AO090701000290, Aspergillus versicolor : Aspve1_0135244 and Aspergillus clavatus NRRL 1 : ACLA_010110
	AFUA_5G07000		1.74048	Puttaive NAD binding Rossmann fold oxidoreductase; transcript up-regulated in conidia exposed to neutrophils
	AFUA_5G07120		-1.59242	RNP domain protein; reacts with rabbit immunosera exposed to A. fumigatus conidia
	AFUA_5G07340		-1.5473	Ortholog(s) have cytosol, nucleus localization
	AFUA_5G07360		3.73502	Ortholog(s) have primary amine oxidase activity, role in amine catabolic process, cellular copper ion homeostasis and ascospore-type prospore, cytosol localization
	AFUA_5G07450		-1.60255	Ortholog of A. nidulans FGSC A4 : AN5372, AN7785, A. fumigatus Af293 : Afu6g14060, A. niger CBS 513.88 : An08g08280, An15g02880, An12g10360 and A. oryzae RIB40 : AO090103000388, AO090701000652, AO090010000610
	AFUA_5G07780	erg1	-1.94787	Putative squalene monooxygenase; higher expression in 48 h biofilm vs planktonic cells; SrbA-regulated during hypoxia
	AFUA_5G07800		1.5926	Ortholog of A. nidulans FGSC A4 : AN7749, A. niger CBS 513.88 : An03g03800, A. oryzae RIB40 : AO090701000914, Aspergillus wentii : Aspwe1_0101068 and Aspergillus sydowii : Aspsy1_0058767
	AFUA_5G07990		1.61177	Ortholog of Aspergillus fumigatus A1163 : AFUB_055520
	AFUA_5G08020		-1.5536	Putative helix-loop-helix DNA binding protein; transcript up-regulated in conidia exposed to neutrophils
	AFUA_5G08050		1.54518	Putative aminopeptidase P
	AFUA_5G08090	pyroA	1.5416	Putative pyridoxine biosynthesis protein
	AFUA_5G08100		-1.54287	Ortholog of Aspergillus fumigatus A1163 : AFUB_055630
	AFUA_5G08170		-1.50658	Ortholog(s) have Atg8 ligase activity and role in C-terminal protein lipidation, autophagosome assembly, autophagy of mitochondrion, late nucleophagy, piecemeal microautophagy of nucleus, protein localization by the Cvt pathway
	AFUA_5G08200		-2.20855	Ortholog of A. nidulans FGSC A4 : AN11006, A. niger CBS 513.88 : An03g04400, A. oryzae RIB40 : AO090701000738, Aspergillus wentii : Aspwe1_0048123 and Aspergillus sydowii : Aspsy1_0046266
	AFUA_5G08700		1.5083	Ortholog(s) have role in asexual sporulation resulting in formation of a cellular spore, mitotic actomyosin contractile ring assembly and mitotic actomyosin contractile ring contraction, more
	AFUA_5G08770		2.80524	Ortholog of Neosartorya fischeri NRRL 181 : NFIA_078530, Aspergillus kawachii : Aspka1_0176490 and Aspergillus carbonarius ITEM 5010 : Acar5010_406577
	AFUA_5G08990		-1.84227	Ortholog of A. nidulans FGSC A4 : AN4680, A. niger CBS 513.88 : An07g04160, A. oryzae RIB40 : AO090020000471, Aspergillus wentii : Aspwe1_0048193 and Aspergillus sydowii : Aspsy1_0059440
	AFUA_5G09000		4.88472	Ortholog(s) have peptidyl-lysine acetyltransferase activity
	AFUA_5G09120		4.81204	Ortholog of A. nidulans FGSC A4 : AN8026, AN1101, AN0010, A. fumigatus Af293 : Afu3g00120 and A. niger CBS 513.88 : An12g05610, An07g03970
	AFUA_5G09180		4.09688	Ortholog(s) have extracellular region localization
	AFUA_5G09200		-1.5208	Ortholog(s) have protein homodimerization activity, ubiquitin protein ligase activity, ubiquitin-protein transferase activity
	AFUA_5G09230		-1.5093	Putative transaldolase; abundant protein in conidia and mycelia; protein induced by hydrogen peroxide and hypoxia
	AFUA_5G09240	sodA/sod1	-1.77844	Cu/Zn superoxide dismutase; recognized by sera from aspergillosis patients; highly expressed in conidia; transcript induced by copper starvation, menadione, gliotoxin and growth at high temperature; protein induced by hydrogen peroxide
	AFUA_5G09300		-1.522	Putative amino acid transporter; induced by growth on BSA as a sole nitrogen source
	AFUA_5G09400		-1.59838	Putative carbonyl reductase; transcript up-regulated in conidia exposed to neutrophils
	AFUA_5G09440		4.06222	Has domain(s) with predicted role in transmembrane transport and membrane localization
	AFUA_5G09530		-1.54623	Protein of unknown function, phoB-regulated
	AFUA_5G09680	carC/sdh3	3.18168	Succinate dehydrogenase cytochrome b560 subunit
	AFUA_5G09700		3.20889	Ortholog of A. nidulans FGSC A4 : AN8784, A. niger CBS 513.88 : An07g03080, A. oryzae RIB40 : AO090005000275, Aspergillus wentii : Aspwe1_0100562 and Aspergillus sydowii : Aspsy1_0049400
	AFUA_5G09860		-1.5251	Putative esterase
	AFUA_5G09910		-2.46512	Putative p-nitroreductase family protein; protein induced by heat shock; Yap1-dependent induction in response to hydrogen peroxide; induced by gliotoxin exposure
	AFUA_5G10120		1.5229	Protein similar to nonribosomal peptide synthases (NRPS-like), encoded in a predicted secondary metabolite gene cluster
	AFUA_5G10270		-1.5132	Ortholog(s) have identical protein binding, mRNA binding, unfolded protein binding activity and role in cellular response to heat, cellular response to misfolded protein, cellular response to unfolded protein, protein folding
	AFUA_5G10470		-1.7318	Ortholog of A. oryzae RIB40 : AO090010000490, Neosartorya fischeri NRRL 181 : NFIA_076780, Aspergillus wentii : Aspwe1_0181996 and Aspergillus fumigatus A1163 : AFUB_058060
	AFUA_5G10510		-1.545	Ortholog(s) have role in secondary metabolite biosynthetic process
	AFUA_5G10650		-2.00658	Has domain(s) with predicted FMN binding, oxidoreductase activity, oxidoreductase activity, acting on the CH-NH2 group of donors activity and role in oxidation-reduction process
	AFUA_5G10660		-2.14266	Pentatricopeptide repeat protein; transcript induced by exposure to human airway epithelial cells
	AFUA_5G10780	uge5	1.5936	UDP-glucose 4-epimerase required for galactose metabolism; hypoxia induced protein
	AFUA_5G10950		-1.69162	Ortholog of A. nidulans FGSC A4 : AN0213, A. niger CBS 513.88 : An14g02320, A. oryzae RIB40 : AO090010000435, Aspergillus wentii : Aspwe1_0440942 and Aspergillus sydowii : Aspsy1_0085799
	AFUA_5G11190		-2.37928	Ortholog(s) have role in positive regulation of asexual sporulation resulting in formation of a cellular spore, positive regulation of secondary metabolite biosynthetic process and plasma membrane localization
	AFUA_5G11630		-1.62973	Ortholog of A. nidulans FGSC A4 : AN0132, A. niger CBS 513.88 : An18g03110, A. oryzae RIB40 : AO090026000663, Aspergillus wentii : Aspwe1_0170695 and Aspergillus sydowii : Aspsy1_0195219
	AFUA_5G11830		1.71382	Ortholog(s) have structural constituent of ribosome activity and mitochondrial large ribosomal subunit localization
	AFUA_5G11890		-1.50352	Ortholog(s) have Rho guanyl-nucleotide exchange factor activity, role in actomyosin contractile ring assembly, regulation of actomyosin contractile ring contraction and contractile ring localization
	AFUA_5G12350		-1.73999	Ortholog(s) have CDP reductase activity, role in CDP metabolic process, dCDP biosynthetic process and nucleus, ribonucleoside-diphosphate reductase complex localization
	AFUA_5G12780		5.21685	Ortholog of A. nidulans FGSC A4 : AN8430, A. niger CBS 513.88 : An18g00330, A. oryzae RIB40 : AO090010000134, Neosartorya fischeri NRRL 181 : NFIA_074390 and Aspergillus wentii : Aspwe1_0449405
	AFUA_5G13070		-1.5725	Ortholog of A. nidulans FGSC A4 : AN6859, A. niger CBS 513.88 : An14g06090, A. oryzae RIB40 : AO090120000432, Aspergillus wentii : Aspwe1_0107789 and Aspergillus sydowii : Aspsy1_0085559
	AFUA_5G13180		-1.77318	Putative agmatinase, phoB-regulated
	AFUA_5G13320		2.68873	Ortholog(s) have cytosol localization
	AFUA_5G13710		-1.51151	Putative carboxylesterase
	AFUA_5G13820		-1.60446	Ortholog of Neosartorya fischeri NRRL 181 : NFIA_073110, Aspergillus fumigatus A1163 : AFUB_061560 and Aspergillus clavatus NRRL 1 : ACLA_016800
	AFUA_5G13840		-1.53919	Ortholog(s) have hydrolase activity, role in glycolytic process, nucleotide catabolic process, penicillin biosynthetic process, sterigmatocystin biosynthetic process and cytosol localization
	AFUA_5G13940		2.26552	Has domain(s) with predicted oxidoreductase activity and role in oxidation-reduction process
	AFUA_5G14180		-3.54464	Ortholog of A. nidulans FGSC A4 : AN7186, A. niger CBS 513.88 : An14g05580, A. oryzae RIB40 : AO090001000217, Aspergillus wentii : Aspwe1_0179974 and Aspergillus sydowii : Aspsy1_0026595
	AFUA_5G14600		-1.5105	Ortholog of A. nidulans FGSC A4 : AN8144, AN1651, A. fumigatus Af293 : Afu6g00460, Afu6g13950, A. niger CBS 513.88 : An11g02490, An01g11420 and A. oryzae RIB40 : AO090001000384, AO090011000740
	AFUA_5G14680		-2.53227	Protein with Yap1-dependent induction in response to hydrogen peroxide; calcium downregulated; induced by gliotoxin exposure
	AFUA_5G14690		-3.1509	Has domain(s) with predicted ATP adenylyltransferase activity
	AFUA_5G14700		-1.5212	Ortholog of Aspergillus fumigatus A1163 : AFUB_062370
	AFUA_5G14860		-1.69804	Has domain(s) with predicted electron transfer activity, heme binding, iron ion binding, oxidoreductase activity, acting on paired donors, with incorporation or reduction of molecular oxygen activity and role in oxidation-reduction process
	AFUA_5G14880		3.15561	Ortholog(s) have mitochondrion localization
	AFUA_5G15050		-1.5154	Has domain(s) with predicted electron transfer activity, heme binding, iron ion binding, oxidoreductase activity, acting on paired donors, with incorporation or reduction of molecular oxygen activity and role in oxidation-reduction process
	AFUA_5G15060		-1.59189	Ortholog of A. nidulans FGSC A4 : AN1594, AN9314, A. niger CBS 513.88 : An18g02710, A. oryzae RIB40 : AO090023000073, Neosartorya fischeri NRRL 181 : NFIA_009790 and Aspergillus wentii : Aspwe1_0054582
	AFUA_6G00220		-1.5761	Has domain(s) with predicted DNA binding, zinc ion binding activity, role in transcription, DNA-templated and nucleus localization
	AFUA_6G00290		-3.71803	Has domain(s) with predicted catalytic activity, pyridoxal phosphate binding activity and role in biosynthetic process
	AFUA_6G00620		2.74119	Putative GPI-anchored protein
	AFUA_6G00660		-1.5658	Ortholog(s) have role in asperthecin biosynthetic process
	AFUA_6G00690		-3.01957	Protein of unknown function; calcium downregulated
	AFUA_6G01860		-1.90562	Has domain(s) with predicted substrate-specific transmembrane transporter activity, transmembrane transporter activity, role in transmembrane transport and integral component of membrane, membrane localization
	AFUA_6G01870		-1.54196	Ortholog of Aspergillus fumigatus A1163 : AFUB_096470
	AFUA_6G02010		-1.70901	Secreted protein of unknown function
	AFUA_6G02020		-2.79027	Has domain(s) with predicted protein kinase binding activity and role in regulation of cyclin-dependent protein serine/threonine kinase activity
	AFUA_6G02150		-3.76955	Ortholog(s) have Golgi apparatus, endoplasmic reticulum localization
	AFUA_6G02460	gup1	-1.63912	Putative glucosamine 6-phosphate N-acetyltransferase
	AFUA_6G02470		-1.67621	Putative fumarate hydratase; reacts with rabbit immunosera exposed to A. fumigatus conidia
	AFUA_6G02770		3.21048	Has domain(s) with predicted oxidoreductase activity and role in metabolic process
	AFUA_6G02910	argEF	-2.39358	Mitochondrial bifunctional enzyme with N-acetyl-gamma-glutamyl-phosphate reductase and acetylglutamate kinase activity, catalyzes the second and third step in arginine biosynthesis
	AFUA_6G03370		5.25078	Short-chain dehydrogenase/reductase
	AFUA_6G03400		-3.00589	Transcript up-regulated in conidia exposed to neutrophils
	AFUA_6G03540	acuE	-1.5936	Putative malate synthase; protein abundant in conidia
	AFUA_6G03620	mreA	-1.55091	FAD/FMN-containing isoamyl alcohol oxidase
	AFUA_6G03770		-2.67922	Ortholog(s) have role in reciprocal meiotic recombination and cytosol, endoplasmic reticulum, nucleus localization
	AFUA_6G04110		-1.84116	CLPTM1 domain protein; transcript induced by exposure to human airway epithelial cells
	AFUA_6G04230		3.15012	Ortholog(s) have cytosol, nucleus localization
	AFUA_6G04270		2.35563	Putative MFS sugar transporter; transcript up-regulated in conidia exposed to neutrophils
	AFUA_6G04430		2.20248	Ortholog(s) have acireductone dioxygenase (Ni2+-requiring) activity, role in L-methionine salvage from methylthioadenosine and cytosol, nucleus localization
	AFUA_6G05140	erg3A	-3.69114	Putative sterol delta 5,6-desaturase-like protein with similarity to Erg3; upregulated in 24h biofilm vs planktonic culture; SrbA-regulated during hypoxia
	AFUA_6G05160	azf1	3.02176	Putative zinc-finger C2H2-type transcription factor; transcript repressed by growth in hypoxia
	AFUA_6G05330		1.5961	Ortholog(s) have structural constituent of ribosome activity and mitochondrial small ribosomal subunit localization
	AFUA_6G06400		-1.60755	Ortholog(s) have GTPase activator activity, role in negative regulation of Rho protein signal transduction and actomyosin contractile ring, intermediate layer, growing cell tip localization
	AFUA_6G06430		1.515	Ortholog(s) have unfolded protein binding activity
	AFUA_6G06450	pre4	-1.62826	Proteasome component
	AFUA_6G06460		-2.49737	Has domain(s) with predicted catalytic activity and role in metabolic process
	AFUA_6G06470		-1.9806	Putative integral plasma membrane heat shock protein; transcript downregulated in response to amphotericin B and to to voriconazole; induction in response to hydrogen peroxide Yap1-dependent
	AFUA_6G06540		-1.5689	Ortholog(s) have protein complex scaffold activity
	AFUA_6G06640		-2.02655	Ortholog(s) have role in actin cytoskeleton organization, inositol lipid-mediated signaling, vacuole organization and plasma membrane localization
	AFUA_6G06830	srb5	-1.5287	RNA polymerase II mediator complex subunit; transcript up-regulated in conidia exposed to neutrophils
	AFUA_6G06840		-2.27551	Transcript up-regulated in conidia exposed to neutrophils
	AFUA_6G06850		-3.22272	Ortholog of A. nidulans FGSC A4 : AN5754, A. oryzae RIB40 : AO090003001559, Aspergillus wentii : Aspwe1_0026181, Aspergillus sydowii : Aspsy1_0149187 and Aspergillus terreus NIH2624 : ATET_02908
	AFUA_6G06900	rho1	-1.523	Putative Rho-type GTPase; predominantly localize to the hyphal tip; involved in radial growth and conidiation; mutants display cytoplasmic leakage at the hyphal tips
	AFUA_6G07160	gprP	-1.577	Putative G-protein coupled receptor; haemolysin III-related protein
	AFUA_6G07340		1.66636	Ortholog(s) have kynurenine 3-monooxygenase activity
	AFUA_6G07520	pil1	1.5467	Putative cell wall integrity signaling protein
	AFUA_6G07590		3.08028	Has domain(s) with predicted zinc ion binding activity
	AFUA_6G07610		3.2591	Ortholog of A. nidulans FGSC A4 : AN1910, A. oryzae RIB40 : AO090003000190, Aspergillus wentii : Aspwe1_0715572, Aspergillus sydowii : Aspsy1_0039036 and Aspergillus terreus NIH2624 : ATET_05909
	AFUA_6G07720	acuF	-1.76948	Putative phosphoenolpyruvate carboxykinase; transcript up-regulated in conidia exposed to neutrophils; transcript downregulated in response to hypoxia
	AFUA_6G07770		-1.5447	Putative alanine aminotransferase
	AFUA_6G07870		1.64741	Ortholog(s) have GTPase activity, calcium ion binding activity and role in mitochondrion inheritance, mitochondrion-endoplasmic reticulum membrane tethering, phospholipid homeostasis, regulation of mitochondrion organization
	AFUA_6G07900		-1.55991	Ortholog(s) have cytosol localization
	AFUA_6G08100		1.5516	Ortholog(s) have Golgi apparatus localization
	AFUA_6G08310	pre2	1.5442	Putative proteosome component
	AFUA_6G08360		-5.89473	Thiazole biosynthesis enzyme; hypoxia induced protein; induced by gliotoxin exposure
	AFUA_6G08440	hem14	-1.62835	Predicted oxygen-dependent protoporphyrinogen oxidase; SrbA-regulated during hypoxia
	AFUA_6G08580	fkbp4	1.5804	Putative FK506-binding protein (FKBP)-type peptidyl-prolyl cis-trans isomerase
	AFUA_6G08750		-1.61906	Ortholog(s) have role in hyphal growth and cytosol, mitochondrion localization
	AFUA_6G08790		3.22374	Ortholog(s) have double-stranded DNA binding activity, role in chromatin remodeling, nucleosome positioning and cytoplasm, nucleus localization
	AFUA_6G08870		1.58391	Ortholog(s) have cytosol, nucleus localization
	AFUA_6G09100		-1.5022	Has domain(s) with predicted catalytic activity
	AFUA_6G09160		-3.17341	Has domain(s) with predicted acid-amino acid ligase activity
	AFUA_6G09310		-1.63341	Subgroup C chitinase; Has domain(s) with predicted catalytic activity, chitin binding, chitinase activity, hydrolase activity, hydrolyzing O-glycosyl compounds activity and role in carbohydrate metabolic process, chitin catabolic process
	AFUA_6G09400		-1.62293	Ortholog of Aspergillus kawachii : Aspka1_0182581, Aspergillus acidus : Aspfo1_0148565, Aspergillus fumigatus A1163 : AFUB_092650 and Aspergillus clavatus NRRL 1 : ACLA_010240
	AFUA_6G09550		3.40401	Has domain(s) with predicted role in response to stress and integral component of membrane localization
	AFUA_6G09560		3.58427	Ortholog of Aspergillus fumigatus A1163 : AFUB_075610
	AFUA_6G09630	gliZ	2.44495	Zn2Cys6 binuclear transcription factor, regulates genes required for gliotoxin biosynthesis; encoded in the gliotoxin biosynthetic gene cluster
	AFUA_6G09710	gliA	4.01076	Predicted major facilitator type glioxin transporter, encoded in the putative gliotoxin biosynthetic gene cluster
	AFUA_6G09740	gliT	10.1899	Gliotoxin sulfhydryl oxidase required for gliotoxin biosynthesis; encoded in gliotoxin biosynthetic gene cluster; involved in self-protection against exogenous gliotoxin; induced in biofilm; immunoreactive; no human homolog
	AFUA_6G09950		-2.67606	Ortholog(s) have nucleus localization
	AFUA_6G09990		1.57989	Ortholog(s) have cytosol, nuclear envelope, nuclear periphery, nucleolus localization
	AFUA_6G10080		-1.74402	Transcript up-regulated in conidia exposed to neutrophils
	AFUA_6G10100		-1.65866	Has domain(s) with predicted role in transmembrane transport and integral component of membrane localization
	AFUA_6G10180		4.79201	Protein of unknown function
	AFUA_6G10260	akr1	3.62037	Putative aldehyde reductase; abundant protein in conidia; transcript up-regulated in conidia exposed to neutrophils and to human airway epithelial cells
	AFUA_6G10350		5.11839	Ortholog of Aspergillus fumigatus A1163 : AFUB_076400
	AFUA_6G10360		-1.5432	Ortholog of A. nidulans FGSC A4 : AN2456, A. niger CBS 513.88 : An11g00830, A. oryzae RIB40 : AO090023000231, Aspergillus wentii : Aspwe1_0050777 and Aspergillus sydowii : Aspsy1_0141642
	AFUA_6G10450		-1.5248	Ortholog of Aspergillus fumigatus A1163 : AFUB_076500
	AFUA_6G10470	zpr1	-1.64296	Putative zinc finger protein; transcript highly induced during conidial germination
	AFUA_6G10530		-3.04435	Ortholog(s) have ubiquitin-protein transferase activity and role in global genome nucleotide-excision repair, protein ubiquitination involved in ubiquitin-dependent protein catabolic process
	AFUA_6G10650		-1.5815	Putative ATP citrate lyase, subunit 1; protein induced by heat shock
	AFUA_6G10660		-1.99868	Putative ATP citrate lyase subunit; repressed by gliotoxin exposure22405895
	AFUA_6G10850		-3.05534	Ortholog of Neosartorya fischeri NRRL 181 : NFIA_056620 and Aspergillus fumigatus A1163 : AFUB_076890
	AFUA_6G10990		-1.86676	Ortholog(s) have NADPH-hemoprotein reductase activity, role in cellular response to drug and endoplasmic reticulum localization
	AFUA_6G11150		-3.2332	Ortholog of A. nidulans FGSC A4 : AN0580, A. niger CBS 513.88 : An08g07580, A. oryzae RIB40 : AO090023000501, Aspergillus wentii : Aspwe1_0027096 and Aspergillus sydowii : Aspsy1_0055387
	AFUA_6G11400		-1.5024	Ortholog(s) have cytosol localization
	AFUA_6G11430	aldA	2.62235	Putative aldehyde dehydrogenase; predicted gene pair with AFUA_7G01000; hypoxia repressed protein; transcript up-regulated in conidia exposed to neutrophils; immunoreactive protein
	AFUA_6G11810		3.94123	Has domain(s) with predicted role in response to stress and integral component of membrane localization
	AFUA_6G11850		2.92205	Protein of unknown function; hypoxia induced protein
	AFUA_6G12180	dprB	3.20305	Fungal dehydrin-like protein that plays a role in oxidative, osmotic and pH stress responses; conserved DPR motif; cytoplasm and peroxisome localized; calcium and germination downregulated; transcript induced in neutrophil-exposed conidia
	AFUA_6G12310		-1.5088	Ortholog(s) have role in ubiquinone biosynthetic process and mitochondrion localization
	AFUA_6G12330		-1.57416	Ortholog(s) have DNA binding activity, role in regulation of DNA damage checkpoint and cytoplasm, nuclear chromatin, nuclear periphery localization
	AFUA_6G12450	awh11	3.61017	Putative heat shock protein
	AFUA_6G12550		-1.74618	Ortholog(s) have iron ion transmembrane transporter activity, role in RNA splicing, iron ion homeostasis, mitochondrial iron ion transport and mitochondrion, plasma membrane localization
	AFUA_6G12640		-1.50976	Has domain(s) with predicted GTP binding activity
	AFUA_6G12680		-2.15478	Ortholog(s) have hydrolase activity, role in nucleotide metabolic process and cytosol, nucleus localization
	AFUA_6G12760		2.7034	Ortholog(s) have role in attachment of GPI anchor to protein and GPI-anchor transamidase complex localization
	AFUA_6G12930	acoA	3.78394	Mitochondrial aconitate hydratase; citric acid cycle enzyme; protein abundant in conidia; transcript induced in conidia exposed to neutrophils; reacts with rabbit immunosera exposed to A. fumigatus conidia; hypoxia induced
	AFUA_6G13060		1.73635	Ortholog of A. nidulans FGSC A4 : AN10689, A. niger CBS 513.88 : An08g10410, A. oryzae RIB40 : AO090003000431, Aspergillus wentii : Aspwe1_0099545 and Aspergillus terreus NIH2624 : ATET_03336
	AFUA_6G13190		3.89341	Ortholog(s) have drug transmembrane transporter activity, nucleoside transmembrane transporter activity, against a concentration gradient, symporter activity and role in cellular response to drug, drug transport, uridine transport
	AFUA_6G13210		-1.59504	Has domain(s) with predicted oxidoreductase activity and role in metabolic process
	AFUA_6G13380		-2.69741	Ortholog of A. nidulans FGSC A4 : AN5453/artG, A. niger CBS 513.88 : An08g09040, A. oryzae RIB40 : AO090003000465, Aspergillus wentii : Aspwe1_0047105 and Aspergillus sydowii : Aspsy1_0044061
	AFUA_6G13490		-4.49671	Putative glutamate decarboxylase; predicted gene pair with AFUA_8G06020; SrbA-regulated during hypoxia
	AFUA_6G13520		-1.564	Ortholog of A. nidulans FGSC A4 : AN5444, Neosartorya fischeri NRRL 181 : NFIA_059480, Aspergillus versicolor : Aspve1_0131478 and Aspergillus fumigatus A1163 : AFUB_001220
	AFUA_6G13690		1.5443	Ortholog(s) have DNA topoisomerase type II (ATP-hydrolyzing) activity, SUMO-ubiquitin ligase activity
	AFUA_6G13920		1.8574	Putative adenylate-forming enzyme
	AFUA_6G13980		-1.5056	Putative prenyltransferase
	AFUA_6G14120		-2.35682	Ortholog of A. nidulans FGSC A4 : AN10664, A. oryzae RIB40 : AO090103000398, Aspergillus wentii : Aspwe1_0100298, Aspergillus sydowii : Aspsy1_0035748 and Aspergillus terreus NIH2624 : ATET_00923
	AFUA_6G14130		-1.70125	Ortholog(s) have role in negative regulation of chromatin silencing at silent mating-type cassette, negative regulation of chromatin silencing at telomere
	AFUA_6G14210		-1.61355	Ortholog(s) have single-stranded DNA binding, single-stranded DNA-dependent ATPase activity, ubiquitin conjugating enzyme activity
	AFUA_6G14690		4.02171	Protein of unknown function
	AFUA_7G00110		-1.5127	Ortholog(s) have lipase activity
	AFUA_7G00250	tubB2	-2.38686	Tubulin beta-2 subunit; predicted gene pair with AFUA_1G10910 (tubB1)
	AFUA_7G00670		-1.73675	Has domain(s) with predicted chitin binding activity, role in chitin metabolic process and extracellular region localization
	AFUA_7G01140		-1.74877	Ortholog of Aspergillus fumigatus A1163 : AFUB_087710
	AFUA_7G01290		-1.91185	Ortholog of A. nidulans FGSC A4 : AN3371, A. niger CBS 513.88 : An12g01950, A. oryzae RIB40 : AO090010000194, Aspergillus wentii : Aspwe1_0173909 and Aspergillus sydowii : Aspsy1_0147256
	AFUA_7G01410		-1.53397	Ortholog of A. nidulans FGSC A4 : AN10404, A. niger CBS 513.88 : An12g01490, A. oryzae RIB40 : AO090010000217, Neosartorya fischeri NRRL 181 : NFIA_114100 and Aspergillus clavatus NRRL 1 : ACLA_066160
	AFUA_7G01420		-1.551	Ortholog(s) have role in mitochondrial translation and cytosol, mitochondrion localization
	AFUA_7G01590		-1.73501	Has domain(s) with predicted catalytic activity, pyridoxal phosphate binding activity
	AFUA_7G01710		3.33192	Ortholog(s) have extracellular region localization
	AFUA_7G01780		3.78048	Ortholog of Aspergillus fumigatus A1163 : AFUB_088360
	AFUA_7G01840		-1.86218	Ortholog(s) have Golgi apparatus, cell tip, cytoplasmic vesicle, endoplasmic reticulum, plasma membrane localization
	AFUA_7G02050		-1.59	Protein of unknown function; calcium induced
	AFUA_7G02220		-1.5938	Ortholog of A. nidulans FGSC A4 : AN9091, A. niger CBS 513.88 : An12g00440, Aspergillus wentii : Aspwe1_0042339, Aspergillus sydowii : Aspsy1_0120658 and Aspergillus terreus NIH2624 : ATET_01854
	AFUA_7G02360		1.58114	Has domain(s) with predicted NADH dehydrogenase (ubiquinone) activity and mitochondrion localization
	AFUA_7G02510		-1.76986	Ortholog of A. nidulans FGSC A4 : AN9070, A. niger CBS 513.88 : An12g00060, A. oryzae RIB40 : AO090038000629, Aspergillus wentii : Aspwe1_0173747 and Aspergillus sydowii : Aspsy1_0136164
	AFUA_7G02620		1.5947	Has domain(s) with predicted DNA binding, DNA-directed 5'-3' RNA polymerase activity and role in transcription, DNA-templated
	AFUA_7G03710		3.37689	Ortholog(s) have ATP-dependent microtubule motor activity, plus-end-directed, microtubule plus-end binding activity
	AFUA_7G03920		-1.73735	Ortholog of A. niger CBS 513.88 : An13g00380, Neosartorya fischeri NRRL 181 : NFIA_024880, Aspergillus wentii : Aspwe1_0429249 and Aspergillus clavatus NRRL 1 : ACLA_005620
	AFUA_7G03970		1.54521	Ortholog of A. nidulans FGSC A4 : AN4260, AN5290, AN1561, AN1493, AN7323, A. fumigatus Af293 : Afu7g00970, Afu8g04890 and A. niger CBS 513.88 : An16g07920, An01g14810
	AFUA_7G04250		-1.52277	Protein-ER retention protein with a predicted role in protein glycosylation; transcript induced by exposure to human airway epithelial cells
	AFUA_7G04290		-1.67742	Putative amino acid permease; transcript up-regulated in conidia exposed to neutrophils and by growth on BSA as a sole nitrogen source
	AFUA_7G04330		-1.52036	Has domain(s) with predicted ATP binding, protein kinase activity, protein tyrosine kinase activity and role in protein phosphorylation
	AFUA_7G04400		3.35256	Ortholog of A. nidulans FGSC A4 : AN3743, AN5603, A. fumigatus Af293 : Afu4g11320, A. niger CBS 513.88 : An13g00980, An04g05280 and A. oryzae RIB40 : AO090005000127
	AFUA_7G04490		1.5842	Ortholog(s) have structural constituent of ribosome activity
	AFUA_7G04660		3.27751	Ortholog(s) have role in establishment of cell polarity, mycelium development, spore germination and endoplasmic reticulum, hyphal tip, plasma membrane localization
	AFUA_7G04690		-2.41845	Ortholog(s) have protein disulfide isomerase activity, thiol oxidase activity, role in oxidation-reduction process and fungal-type vacuole membrane, integral component of endoplasmic reticulum membrane localization
	AFUA_7G04730	enb1	-2.25552	Putative siderophore transporter; SrbA-regulated during hypoxia
	AFUA_7G04880		-1.82951	Has domain(s) with predicted transferase activity, transferring hexosyl groups activity and role in carbohydrate metabolic process, lipid glycosylation, metabolic process
	AFUA_7G05070	frdA	-4.56555	Putative FAD-dependent oxidoreductase; immunoreactive protein
	AFUA_7G05340		-1.5258	Conserved protein, predicted adhesin; expression induced in biofilm
	AFUA_7G05370	aspB	1.5376	Putative septin; Yap1-dependent induction in response to hydrogen peroxide; localizes to septa and to rings at the base of developing phialides; hypoxia repressed protein
	AFUA_7G05490		-1.70091	Protein of unknown function; transcript induced by voriconazole
	AFUA_7G05920		-2.358	Ortholog(s) have stearoyl-CoA 9-desaturase activity
	AFUA_7G05960		-1.67259	Ortholog(s) have sequence-specific DNA binding activity
	AFUA_7G06060	sit1	-9.77908	Putative siderophore transporter; SrbA-regulated during hypoxia
	AFUA_7G06080		-4.6967	Putative methyltransferase
	AFUA_7G06680	aaaA	-3.60462	AAA-family ATPase
	AFUA_7G06780		6.91336	Has domain(s) with predicted oxidoreductase activity and role in oxidation-reduction process
	AFUA_7G06790	yct1	6.75281	Ortholog(s) have endoplasmic reticulum localization
	AFUA_7G06810	sarA	18.5858	Has domain(s) with predicted oxidoreductase activity and role in oxidation-reduction process
	AFUA_7G07020		-1.63659	Protein of unknown function
	AFUA_7G08300		-3.08443	Protein of unknown function; predicted gene pair with AFUA_7G07050
	AFUA_7G08350		-3.8212	Has domain(s) with predicted hydrolase activity
	AFUA_7G08590		1.64207	Ortholog of Aspergillus fumigatus A1163 : AFUB_097740
	AFUA_8G00140		-3.62373	Has domain(s) with predicted transporter activity, role in transmembrane transport and integral component of membrane, plasma membrane localization
	AFUA_8G00230	ftmF	-1.51499	Non-heme Fe(II) and alpha-ketoglutarate-dependent dioxygenase; phytanoyl-CoA dioxygenase family protein; catalyses the conversion of fumitremorgin B to verruculogen
	AFUA_8G00240	ftmG	-1.78157	Putative cytochrome P450 with a predicted role in fumitremorgin B synthesis
	AFUA_8G00520	fma-TC	-1.51727	Membrane-bound terpene cyclase; encoded in the fma (fumagillin) secondary metabolite gene cluster; predicted to be responsible for the cyclization of farnesyl-PP to sesquiterpene beta-trans-bergamotene; required for fumagillin biosynthesis
	AFUA_8G01250		-3.58467	Has domain(s) with predicted N-acetyltransferase activity
	AFUA_8G01670	cat2	2.72366	Putative bifunctional catalase-peroxidase; induction in response to hydrogen peroxide Yap1-dependent; transcript induced by exposure to human airway epithelial cells; SrbA-regulated during hypoxia
	AFUA_8G01690		-6.10273	Ortholog of A. oryzae RIB40 : AO090010000578 and Aspergillus fumigatus A1163 : AFUB_084900
	AFUA_8G01930		1.5863	Ortholog(s) have histone methyltransferase activity (H3-K9 specific) activity
	AFUA_8G02440	erg25	-4.89283	Putative c-4 methyl sterol oxidase with a predicted role in ergosterol biosynthesis; repressed by exposure to artemisinin; SrbA-regulated during hypoxia
	AFUA_8G02450	gzbA	6.65912	Ortholog of A. nidulans FGSC A4 : AN8913, A. oryzae RIB40 : AO090010000666, Neosartorya fischeri NRRL 181 : NFIA_096150, Aspergillus wentii : Aspwe1_0177732 and Aspergillus versicolor : Aspve1_0396039
	AFUA_8G02460		1.83737	Has domain(s) with predicted role in transmembrane transport and integral component of membrane localization
	AFUA_8G02620	mchC	16.129	Ortholog of A. nidulans FGSC A4 : AN10344, A. niger CBS 513.88 : An03g06730, A. oryzae RIB40 : AO090010000752, Neosartorya fischeri NRRL 181 : NFIA_096330 and Aspergillus wentii : Aspwe1_0033226
	AFUA_8G02750	cgrA	-1.9637	Nucleolar rRNA processing protein; primarily localized to the nucleolus at low temps, cytoplasmic levels increase at higher temps; required for rapid growth and establishment of cell polarity at elevated temps; SrbA-regulated during hypoxia
	AFUA_8G02760	amcA	-5.29389	Putative mitochondrial ornithine carrier protein; expression upregulated under low iron conditions; SrbA-regulated during hypoxia
	AFUA_8G04210		-1.5211	Ortholog of A. nidulans FGSC A4 : AN1433, A. fumigatus Af293 : Afu1g01310, A. niger CBS 513.88 : An16g08870, An08g11860, An13g01880 and A. oryzae RIB40 : AO090701000542, AO090103000036
	AFUA_8G04260		1.5637	Ortholog(s) have protein transporter activity, role in filamentous growth, posttranslational protein targeting to membrane, translocation and Sec62/Sec63 complex, cell periphery localization
	AFUA_8G04370		-1.5826	Putative GPI-anchored adhesin-like protein; induced by exposure to artemisinin
	AFUA_8G04420		1.5779	Ortholog(s) have mRNA cleavage and polyadenylation specificity factor complex localization
	AFUA_8G04630		1.9312	Ortholog(s) have malate:proton symporter activity, succinate:proton symporter activity
	AFUA_8G04890		-1.79923	Ortholog(s) have role in response to salt stress
	AFUA_8G05140		-2.78003	Ortholog(s) have protein disulfide oxidoreductase activity, thiol oxidase activity and endoplasmic reticulum membrane localization
	AFUA_8G05440	atp4	-1.5064	Mitochondrial ATPase subunit; hypoxia repressed protein
	AFUA_8G05470		-1.6415	Ortholog of Aspergillus fumigatus A1163 : AFUB_082079
	AFUA_8G05530	osm1	2.4089	Putative fumarate reductase; conidia-enriched protein; hypoxia repressed protein; transcript up-regulated in conidia exposed to neutrophils; transcript downregulated in response to hypoxia
	AFUA_8G05590		-1.55975	Ortholog of A. nidulans FGSC A4 : AN1548, A. niger CBS 513.88 : An15g05250, An16g07090, An07g05440, A. oryzae RIB40 : AO090003000727, AO090005000587 and Aspergillus wentii : Aspwe1_0045167
	AFUA_8G05600		-1.60318	Ortholog of A. nidulans FGSC A4 : AN1549, A. niger CBS 513.88 : An16g07080, A. oryzae RIB40 : AO090005000583, Aspergillus wentii : Aspwe1_0187131 and Aspergillus sydowii : Aspsy1_0086712
	AFUA_8G05660		-1.50626	Ortholog(s) have actin filament binding, actin-dependent ATPase activity, microfilament motor activity
	AFUA_8G06030		3.57858	Alpha-1,3-gluconase
	AFUA_8G06250		3.28644	Ortholog of Aspergillus fumigatus A1163 : AFUB_078890
	AFUA_8G06340		-2.12134	Ortholog of A. nidulans FGSC A4 : AN9501, A. niger CBS 513.88 : An16g02390, Neosartorya fischeri NRRL 181 : NFIA_076900 and Aspergillus clavatus NRRL 1 : ACLA_017440
	AFUA_8G06350		-3.31547	Putative esterase family protein; transcript downregulated in response to voriconazole
	AFUA_8G06540		3.71496	Has domain(s) with predicted catalytic activity and role in polyamine biosynthetic process
	AFUA_8G06820		6.08931	Has domain(s) with predicted 5-amino-6-(5-phosphoribosylamino)uracil reductase activity and role in oxidation-reduction process, riboflavin biosynthetic process
	AFUA_8G07120	neg1	6.2657	Putative beta-1,6-glucanase
	AFUA_8G07200		-1.55264	Ortholog(s) have role in response to amino acid

## Sheet: Table S4
	Table S4. Genes differentially expressed in a ∆zafA strain grown under zinc-limiting conditions with respect to a wild-type strain grown in the same culture conditions (Exp#2; FC > 1.5; P < 0.05).
	Gene ID	Gene name	Fold Change	Description
	AFUA_1G00100		2.89877	Protein of unknown function
	AFUA_1G00120		2.6321	Protein of unknown function
	AFUA_1G00130		2.73794	Protein of unknown function
	AFUA_1G00220		3.61146	Ortholog of A. niger CBS 513.88 : An08g08350, A. oryzae RIB40 : AO090138000179, AO090701000817, Neosartorya fischeri NRRL 181 : NFIA_004230 and Aspergillus wentii : Aspwe1_0050022
	AFUA_1G00270		3.19659	Protein of unknown function
	AFUA_1G00310		2.95684	Ortholog(s) have chitinase activity and role in chitin catabolic process
	AFUA_1G00610		2.5639	Has domain(s) with predicted role in positive regulation of autophagy
	AFUA_1G00640		2.23747	Ortholog of Neosartorya fischeri NRRL 181 : NFIA_101450, Aspergillus versicolor : Aspve1_0077422, Aspergillus niger ATCC 1015 : 124912-mRNA and Aspergillus sydowii : Aspsy1_0062512
	AFUA_1G00670		2.93884	Protein of unknown function
	AFUA_1G00690		3.10137	Protein of unknown function
	AFUA_1G00740		2.99249	Protein of unknown function
	AFUA_1G00760		3.28371	Ortholog of A. nidulans FGSC A4 : AN4143, AN12170, A. fumigatus Af293 : Afu5g14890, Aspergillus wentii : Aspwe1_0177868, Aspwe1_0403846 and Aspergillus niger ATCC 1015 : 41666-mRNA
	AFUA_1G00830		3.33923	Ortholog of Aspergillus wentii : Aspwe1_0039643 and Aspergillus zonatus : Aspzo1_0170448
	AFUA_1G01000		2.78754	Has domain(s) with predicted oxidoreductase activity, acting on paired donors, with incorporation or reduction of molecular oxygen, 2-oxoglutarate as one donor, and incorporation of one atom each of oxygen into both donors activity
	AFUA_1G01020		3.12505	Putative NACHT domain protein
	AFUA_1G01090		2.34362	Protein of unknown function
	AFUA_1G01120		2.40775	Has domain(s) with predicted pectate lyase activity and extracellular region localization
	AFUA_1G01140		2.3573	Ortholog of A. niger CBS 513.88 : An03g00980, A. oryzae RIB40 : AO090102000017, Neosartorya fischeri NRRL 181 : NFIA_023450 and Aspergillus versicolor : Aspve1_0142180
	AFUA_1G01210		2.6309	Ortholog of Aspergillus fumigatus A1163 : AFUB_079590 and Aspergillus niger ATCC 1015 : 171940-mRNA
	AFUA_1G01340		2.09751	Has domain(s) with predicted RNA polymerase II transcription factor activity, sequence-specific DNA binding, zinc ion binding activity, role in regulation of transcription, DNA-templated and nucleus localization
	AFUA_1G01350		2.95027	Ortholog of A. nidulans FGSC A4 : AN0467, AN0468, A. fumigatus Af293 : Afu1g04310, A. niger CBS 513.88 : An12g10460 and Aspergillus wentii : Aspwe1_0169394
	AFUA_1G01380	och4	2.36921	Putative alpha-1,6-mannosyltransferase
	AFUA_1G01460		2.79966	Has domain(s) with predicted hydrolase activity
	AFUA_1G01500		2.91322	Has domain(s) with predicted oxidoreductase activity and role in metabolic process
	AFUA_1G01550	zrfA	-10.15	Putative plasma membrane zinc transporter; expression induced by zinc depletion, ZafA-dependent; transcription repressed by PacC under neutral or alkaline growth conditions
	AFUA_1G01660		3.09339	Ortholog(s) have rhamnogalacturonan acetylesterase activity and role in pectin catabolic process
	AFUA_1G01750	cyp10	2.99338	Putative peptidyl-prolyl cis-trans isomerase
	AFUA_1G01780		3.09299	Has domain(s) with predicted oxidoreductase activity, transferase activity, transferring acyl groups other than amino-acyl groups, zinc ion binding activity and role in oxidation-reduction process
	AFUA_1G01790		-2.03975	Ortholog of A. nidulans FGSC A4 : AN10070, A. niger CBS 513.88 : An01g06420, A. oryzae RIB40 : AO090005000908, Aspergillus wentii : Aspwe1_0049751 and Aspergillus sydowii : Aspsy1_0144393
	AFUA_1G01820		2.71035	Ortholog of A. nidulans FGSC A4 : AN10069, A. niger CBS 513.88 : An01g06400, A. oryzae RIB40 : AO090005000907, Neosartorya fischeri NRRL 181 : NFIA_022830 and Aspergillus wentii : Aspwe1_0037774
	AFUA_1G01870		-2.24982	Ortholog(s) have role in protein import into mitochondrial matrix and plasma membrane, presequence translocase-associated import motor localization
	AFUA_1G01930		2.49908	Has domain(s) with predicted role in transmembrane transport and integral component of membrane localization
	AFUA_1G01940		2.7258	Ortholog of A. nidulans FGSC A4 : AN8644, A. niger CBS 513.88 : An04g08240 and A. oryzae RIB40 : AO090026000236, AO090010000588, AO090011000050, AO090009000101
	AFUA_1G02010		3.04024	Ortholog(s) have cytosol localization
	AFUA_1G02070		-3.18447	Cytochrome C1
	AFUA_1G02210		2.17288	Ortholog(s) have cell division site, cytosol, nucleolus localization
	AFUA_1G02240		2.34583	Ortholog of A. niger CBS 513.88 : An09g03000, Neosartorya fischeri NRRL 181 : NFIA_022410, Aspergillus versicolor : Aspve1_0078150 and Aspergillus clavatus NRRL 1 : ACLA_032190
	AFUA_1G02250		2.51295	Ortholog of A. nidulans FGSC A4 : AN0343, A. niger CBS 513.88 : An01g06020, Aspergillus wentii : Aspwe1_0066622, Aspergillus sydowii : Aspsy1_0129159 and Aspergillus terreus NIH2624 : ATET_04870
	AFUA_1G02270	abp2	2.51558	Putative ARS binding protein
	AFUA_1G02280		3.23556	Ortholog of A. nidulans FGSC A4 : AN0339, A. niger CBS 513.88 : An01g05970, A. oryzae RIB40 : AO090005000872, Aspergillus wentii : Aspwe1_0049720 and Aspergillus sydowii : Aspsy1_0040896
	AFUA_1G02330		2.74266	Ortholog of A. nidulans FGSC A4 : AN0335, A. niger CBS 513.88 : An01g05850, A. oryzae RIB40 : AO090005000867, Aspergillus wentii : Aspwe1_0103633 and Aspergillus sydowii : Aspsy1_0633416
	AFUA_1G02550		-2.18514	Tubulin alpha-1 subunit; gene pair with AFUA_2G14990 (tubulin alpha-2 subunit)
	AFUA_1G02580		-2.00935	Putative lipase; induced by exposure to artemisinin
	AFUA_1G02590		-2.43693	Ortholog(s) have transcription factor activity, RNA polymerase I CORE element sequence-specific binding activity and role in regulation of transcription from RNA polymerase I promoter, transcription from RNA polymerase I promoter
	AFUA_1G02670		-2.31859	ARP2/3 complex 34 kDa subunit; hypoxia induced protein
	AFUA_1G02720		2.9126	Ortholog of A. niger CBS 513.88 : An01g05400, A. oryzae RIB40 : AO090005000821, Neosartorya fischeri NRRL 181 : NFIA_021890 and Aspergillus wentii : Aspwe1_0169628
	AFUA_1G02810		2.85321	Ortholog(s) have RNA binding activity, role in mRNA polyadenylation, pre-mRNA cleavage required for polyadenylation, response to drug and cytosol, mRNA cleavage and polyadenylation specificity factor complex localization
	AFUA_1G02900		2.68887	Ortholog(s) have role in cellular bud site selection, pyridoxal phosphate biosynthetic process and cytosol, nucleus localization
	AFUA_1G02950		-2.31706	Has domain(s) with predicted nucleic acid binding, nucleotide binding activity
	AFUA_1G03100		-3.86761	Putative ATP synthase delta chain
	AFUA_1G03150	erg24A	2.66634	Putative c-14 sterol reductase with a predicted role in ergosterol biosynthesis; induced by exposure to artemisinin; SrbA-regulated during hypoxia
	AFUA_1G03170		2.53926	Has domain(s) with predicted hydrolase activity, hydrolase activity, acting on ester bonds activity and role in lipid metabolic process
	AFUA_1G03210	flbD	-3.21815	Myb family transcription factor; A. nidulans ortholog plays a role in conidiophore development; transcript repressed by growth in hypoxia
	AFUA_1G03220		2.69114	Ortholog of Aspergillus fumigatus A1163 : AFUB_003640
	AFUA_1G03270		2.17603	Ortholog of Aspergillus fumigatus A1163 : AFUB_003690
	AFUA_1G03280		3.30065	Has domain(s) with predicted transmembrane transporter activity, role in transmembrane transport and integral component of membrane localization
	AFUA_1G03390		-3.32553	Putative 60S ribosomal protein L12
	AFUA_1G03430		2.61308	Ortholog(s) have mitochondrion localization
	AFUA_1G03470		2.12173	Ortholog of Aspergillus glaucus : Aspgl1_0121158 and Aspergillus fumigatus A1163 : AFUB_003880
	AFUA_1G03520		2.72892	Ortholog of A. nidulans FGSC A4 : AN0251, A. niger CBS 513.88 : An01g04620, A. oryzae RIB40 : AO090005000747, Neosartorya fischeri NRRL 181 : NFIA_021140 and Aspergillus wentii : Aspwe1_0181100
	AFUA_1G03530		3.10355	Ortholog(s) have D-xylose transmembrane transporter activity, role in D-xylose transport, glucose import and integral component of membrane localization
	AFUA_1G03590		-2.07752	Ortholog(s) have protein transporter activity and role in cellular response to drug, poly(A)+ mRNA export from nucleus, transcription factor import into nucleus
	AFUA_1G03630		-3.18484	Putative glycosylphosphatidylinositol (GPI)-linked protein
	AFUA_1G03670		2.07662	Ortholog of Aspergillus fumigatus A1163 : AFUB_004080
	AFUA_1G03680		-2.09728	Ortholog of A. nidulans FGSC A4 : AN4024, A. niger CBS 513.88 : An18g04030, A. oryzae RIB40 : AO090003000978, Aspergillus wentii : Aspwe1_0049469 and Aspergillus sydowii : Aspsy1_0149074
	AFUA_1G03700		2.32732	Ortholog of A. nidulans FGSC A4 : AN4022, A. oryzae RIB40 : AO090003000976, Aspergillus wentii : Aspwe1_0103267, Aspergillus sydowii : Aspsy1_0057572 and Aspergillus terreus NIH2624 : ATET_03840
	AFUA_1G03810		-2.15082	Ortholog(s) have role in protein N-linked glycosylation and cytosol, nucleus, oligosaccharyltransferase complex localization
	AFUA_1G03950	erg5	-2.45991	Cytochrome P450 with a role in C-22 denaturation; sterol C22 desaturase; SrbA-regulated during hypoxia
	AFUA_1G03970		-2.15329	Putative mitochondrial translation initiation factor IF-2
	AFUA_1G04070		-2.20617	Eukaryotic initiation factor 5A; Yap1-dependent induction in response to hydrogen peroxide
	AFUA_1G04120		-3.00341	Has domain(s) with predicted CoA-transferase activity and role in metabolic process
	AFUA_1G04170		3.50668	Has domain(s) with predicted DNA binding, zinc ion binding activity, role in transcription, DNA-templated and nucleus localization
	AFUA_1G04190	pab1	-3.04132	Putative polyadenylate-binding protein
	AFUA_1G04250		2.57534	Ortholog of Aspergillus fumigatus A1163 : AFUB_004580
	AFUA_1G04290		-2.51086	Ortholog(s) have role in cellular response to arsenic-containing substance and endoplasmic reticulum, plasma membrane localization
	AFUA_1G04320		-2.63221	Ribosomal protein S8
	AFUA_1G04340		-2.106	Ortholog of A. nidulans FGSC A4 : AN0463, A. niger CBS 513.88 : An01g03180, A. oryzae RIB40 : AO090003000915, Aspergillus wentii : Aspwe1_0104701 and Aspergillus sydowii : Aspsy1_0055309
	AFUA_1G04430		-4.15886	Ortholog of A. nidulans FGSC A4 : AN10090, A. oryzae RIB40 : AO090003000908, Neosartorya fischeri NRRL 181 : NFIA_020340, Aspergillus wentii : Aspwe1_0169406 and Aspergillus clavatus NRRL 1 : ACLA_030470
	AFUA_1G04470		-2.3625	Ortholog(s) have protein transporter activity, unfolded protein binding activity and role in protein import into mitochondrial inner membrane, protein import into mitochondrial outer membrane
	AFUA_1G04530		-2.04775	Ribosomal L18ae protein family
	AFUA_1G04540		-2.95274	NADH-cytochrome b5 reductase involved in oxidative phosphorylation; hypoxia induced protein; induced by exposure to artemisinin
	AFUA_1G04550		-2.03839	Ortholog of A. nidulans FGSC A4 : AN10103/hmbC, A. niger CBS 513.88 : An01g03560, Neosartorya fischeri NRRL 181 : NFIA_020200 and Aspergillus wentii : Aspwe1_0037471
	AFUA_1G04620		-2.29635	Putative zinc-containing alcohol dehydrogenase; reacts with rabbit immunosera exposed to A. fumigatus conidia; hypoxia induced protein; transcript up-regulated in conidia exposed to neutrophils; repressed by gliotoxin exposure
	AFUA_1G04630		-3.28763	Ortholog of Aspergillus fumigatus A1163 : AFUB_004980
	AFUA_1G04660		-2.35377	Ribosomal protein L15
	AFUA_1G04680		-2.16648	Ortholog(s) have mitochondrion localization
	AFUA_1G04740		3.05522	Ortholog of Aspergillus fumigatus A1163 : AFUB_005080
	AFUA_1G04790	psrA	-2.09627	Ortholog(s) have role in regulation of spore germination
	AFUA_1G04830	abaA	3.50728	Transcriptional activator involved in regulation of conidiation; ortholog of A. nidulans ATTS/TEA DNA-binding domain protein AbaA; activates expression of veA and velB; transcript highly expressed during conidiation
	AFUA_1G04890		-5.29066	Ortholog(s) have ARF guanyl-nucleotide exchange factor activity, role in SRP-dependent cotranslational protein targeting to membrane and Ssh1 translocon complex localization
	AFUA_1G04900		-2.30187	Proliferating cell nuclear antigen (PCNA); conidia-enriched protein
	AFUA_1G04990		-2.49861	Ortholog of A. nidulans FGSC A4 : AN0406, A. niger CBS 513.88 : An01g04080, A. oryzae RIB40 : AO090003000834, Aspergillus wentii : Aspwe1_0104266 and Aspergillus sydowii : Aspsy1_0639570
	AFUA_1G05040		-2.87277	Ortholog(s) have ATPase activator activity, unfolded protein binding activity
	AFUA_1G05060		-2.77323	Ortholog(s) have uroporphyrinogen decarboxylase activity, role in heme biosynthetic process and cytosol, nucleus localization
	AFUA_1G05070		2.38068	Ortholog(s) have cytosol, nucleus localization
	AFUA_1G05080		-2.10223	Putative 60S ribosomal protein P0; reacts with rabbit immunosera exposed to A. fumigatus conidia
	AFUA_1G05110		3.22891	Ortholog(s) have mRNA binding activity and role in poly(A)+ mRNA export from nucleus, ribosomal large subunit export from nucleus, ribosomal small subunit export from nucleus
	AFUA_1G05220		2.79082	Has domain(s) with predicted selenium binding activity and role in cell redox homeostasis
	AFUA_1G05390		-3.84728	Ortholog(s) have ATP:ADP antiporter activity
	AFUA_1G05430		2.27517	Ortholog of A. nidulans FGSC A4 : AN4067, Aspergillus wentii : Aspwe1_0375062, Aspergillus sydowii : Aspsy1_0149851 and Aspergillus terreus NIH2624 : ATET_03084
	AFUA_1G05490		-2.72717	Ortholog of A. nidulans FGSC A4 : AN4072, A. niger CBS 513.88 : An18g04300, A. oryzae RIB40 : AO090009000396, Aspergillus wentii : Aspwe1_0169302 and Aspergillus sydowii : Aspsy1_0057624
	AFUA_1G05500		-4.18339	40S ribosomal protein S12
	AFUA_1G05520		2.6927	Ortholog(s) have galactonate dehydratase activity and role in cellular carbohydrate catabolic process
	AFUA_1G05630		-2.44444	40S ribosomal protein S3
	AFUA_1G05660		2.61616	Ortholog of A. nidulans FGSC A4 : AN9533, A. niger CBS 513.88 : An18g03350, A. oryzae RIB40 : AO090009000370, Aspergillus wentii : Aspwe1_0169285 and Aspergillus sydowii : Aspsy1_0148827
	AFUA_1G05710		2.37047	Ortholog(s) have tRNA-specific adenosine-37 deaminase activity, role in tRNA modification and cytosol, nucleus localization
	AFUA_1G05720	erg24B	2.82254	Putative c-14 sterol reductase with a predicted role in ergosterol biosynthesis; repressed by exposure to artemisinin; SrbA-regulated during hypoxia
	AFUA_1G05750		2.62667	Has domain(s) with predicted DNA binding transcription factor activity, sequence-specific DNA binding activity and role in regulation of transcription, DNA-templated
	AFUA_1G05780		2.33348	Ortholog of A. nidulans FGSC A4 : AN4191, A. niger CBS 513.88 : An18g03720, Neosartorya fischeri NRRL 181 : NFIA_018940, Aspergillus wentii : Aspwe1_0170107 and Aspergillus versicolor : Aspve1_0031814
	AFUA_1G05790		-8.99941	Putative GPI-anchored protein
	AFUA_1G05820		-2.54451	Ortholog(s) have role in NADH oxidation and mitochondrial respiratory chain complex I, membrane segment localization
	AFUA_1G05880		3.72127	Ortholog of Aspergillus fumigatus A1163 : AFUB_006270
	AFUA_1G05900		-2.58517	Ortholog(s) have cytosol localization
	AFUA_1G05990		-2.63895	Ribosomal protein L16a
	AFUA_1G06190	rmtA	-2.31576	Histone H4 arginine methyltransferase
	AFUA_1G06210	agm1	2.96616	N-acetylphosphoglucosamine mutase, involved in chitin biosynthesis; essential
	AFUA_1G06310		2.97494	Ortholog(s) have role in regulation of transcription from RNA polymerase II promoter and RSC-type complex, SWI/SNF complex, cytosol localization
	AFUA_1G06320		-3.88559	Ortholog(s) have endoplasmic reticulum localization
	AFUA_1G06360		2.26858	Ortholog(s) have double-stranded DNA binding activity, role in double-strand break repair via homologous recombination and Smc5-Smc6 complex, nucleus localization
	AFUA_1G06440		2.38352	Has domain(s) with predicted role in transmembrane transport and integral component of membrane localization
	AFUA_1G06490		2.90976	Ortholog of A. nidulans FGSC A4 : AN4247, A. oryzae RIB40 : AO090001000451, Aspergillus wentii : Aspwe1_0050130, Aspergillus sydowii : Aspsy1_0059218 and Aspergillus terreus NIH2624 : ATET_02975
	AFUA_1G06590		3.04419	Ortholog of A. fumigatus Af293 : Afu7g06750, A. niger CBS 513.88 : An15g07520, A. oryzae RIB40 : AO090011000051 and Aspergillus wentii : Aspwe1_0046559, Aspwe1_0170184
	AFUA_1G06600		3.14122	Ortholog(s) have role in ribosomal large subunit biogenesis, ribosomal small subunit biogenesis and cytosolic large ribosomal subunit, nucleolus localization
	AFUA_1G06610		-2.86031	Putative NADH-quinone oxidoreductase, 23 kDa subunit; induced by exposure to artemisinin
	AFUA_1G06620		-3.44592	Putative mitochondrial acyl carrier protein; S. cerevisiae ortholog ACP1 has role in lipoic acid biosynthetic process and localizes to mitochondrion
	AFUA_1G06680		2.59714	Ortholog(s) have role in Golgi to vacuole transport and Golgi apparatus localization
	AFUA_1G06710		-2.41826	Ortholog(s) have chaperonin-containing T-complex, nucleus localization
	AFUA_1G06740		3.10862	Has domain(s) with predicted nucleic acid binding, zinc ion binding activity
	AFUA_1G06770		-2.08702	40S ribosomal protein S26
	AFUA_1G06790		-3.20646	Ortholog(s) have nuclear import signal receptor activity, role in protein import into nucleus, regulation of G2/M transition of mitotic cell cycle and cytosol, nuclear membrane, nuclear periphery, nucleolus localization
	AFUA_1G06810		-2.14306	Ortholog(s) have role in mitochondrial translation and mitochondrion, nucleus localization
	AFUA_1G06830	rpp1	-2.39223	Putative 60s acidic ribosomal protein superfamily member; putative ribosomal stalk protein
	AFUA_1G06860	ptcF	-2.28029	Ortholog(s) have [pyruvate dehydrogenase (lipoamide)] phosphatase activity, protein serine/threonine phosphatase activity
	AFUA_1G06870		2.44037	Ortholog of Neosartorya fischeri NRRL 181 : NFIA_017820 and Aspergillus fumigatus A1163 : AFUB_007250
	AFUA_1G06930		2.27054	Ortholog of A. nidulans FGSC A4 : AN5730, A. oryzae RIB40 : AO090003000083, Aspergillus wentii : Aspwe1_0109001, Aspergillus sydowii : Aspsy1_0043701 and Aspergillus terreus NIH2624 : ATET_02925
	AFUA_1G06960		-2.00071	Putative pyruvate dehydrogenase complex subunit alpha; protein induced by hydrogen peroxide; hypoxia induced protein
	AFUA_1G07030		-2.36722	Ortholog of Aspergillus fumigatus A1163 : AFUB_007400
	AFUA_1G07080		2.04998	Ortholog(s) have tRNA-specific adenosine deaminase activity, tRNA-specific adenosine-34 deaminase activity, role in tRNA wobble adenosine to inosine editing and cytosol, nucleus, tRNA-specific adenosine-34 deaminase complex localization
	AFUA_1G07130		-2.23079	Ortholog(s) have mitochondrion localization
	AFUA_1G07140	erg4	-2.63458	Putative C-24(28) sterol reductase; SrbA-regulated during hypoxia
	AFUA_1G07210		2.24254	Ortholog of A. nidulans FGSC A4 : AN5145, A. oryzae RIB40 : AO090012000975, Aspergillus wentii : Aspwe1_0520822, Aspergillus sydowii : Aspsy1_0091604 and Aspergillus terreus NIH2624 : ATET_10152
	AFUA_1G07240		2.81507	Ortholog of Aspergillus tubingensis : Asptu1_0168895, Asptu1_0198708, Aspergillus glaucus : Aspgl1_0030723, Aspgl1_0067707, Aspgl1_0158328 and Aspergillus kawachii : Aspka1_0179143
	AFUA_1G07300		-2.11606	Has domain(s) with predicted role in transmembrane transport and integral component of membrane localization
	AFUA_1G07340		2.15738	Ortholog(s) have role in hyphal growth
	AFUA_1G07360		2.3047	Ortholog of A. nidulans FGSC A4 : AN5136, A. niger CBS 513.88 : An07g09900, Aspergillus wentii : Aspwe1_0040941 and Aspergillus sydowii : Aspsy1_0047597
	AFUA_1G07470	atg8	-2.07927	Protein involved in autophagy; GFP-atg8 used as a marker of autophagosome delivery into the vacuole
	AFUA_1G07580		2.55838	Ortholog(s) have role in cytoplasmic microtubule organization, establishment or maintenance of cell polarity and cytosol, nucleus localization
	AFUA_1G07600		2.6927	Ortholog(s) have RNA-DNA hybrid ribonuclease activity, role in DNA replication, removal of RNA primer, ribonucleotide excision repair and nucleus, ribonuclease H2 complex localization
	AFUA_1G07630		-6.42511	Ortholog(s) have mRNA binding, single-stranded DNA binding, translation regulator activity, role in positive regulation of cytoplasmic translation and P-body, cytoplasmic stress granule, cytosol, nucleolus, polysomal ribosome localization
	AFUA_1G07670		-2.12656	Ortholog(s) have role in macroautophagy and Golgi apparatus, endoplasmic reticulum, pre-autophagosomal structure localization
	AFUA_1G07690	pmt2	-2.26612	Protein O-mannosyltransferase; essential gene; 12 predicted transmembrane domains
	AFUA_1G07710		3.34116	Ortholog of A. nidulans FGSC A4 : AN5103, A. niger CBS 513.88 : An07g10393, A. oryzae RIB40 : AO090012001023, Neosartorya fischeri NRRL 181 : NFIA_017020 and Aspergillus versicolor : Aspve1_0139230
	AFUA_1G07730	mep1	2.9635	Putative secreted pappalysin-like endoprotease; predicted signal sequence for secretion; induced by growth on BSA as a sole nitrogen source
	AFUA_1G07750		-2.26236	Ortholog(s) have role in chromatin remodeling and Clr6 histone deacetylase complex I'', Rpd3L-Expanded complex, Rpd3S complex localization
	AFUA_1G08810		-3.71089	Mitochondrial glycerol-3-phosphate dehydrogenase; hypoxia repressed protein
	AFUA_1G08820		2.42978	Ortholog(s) have cytoplasm localization
	AFUA_1G08830		2.38512	Ortholog of A. nidulans FGSC A4 : AN10186, A. niger CBS 513.88 : An08g00290, Neosartorya fischeri NRRL 181 : NFIA_016830, Aspergillus wentii : Aspwe1_0036259 and Aspergillus clavatus NRRL 1 : ACLA_026670
	AFUA_1G08850	aspD	-2.33714	Septin; localizes to long tubular structures within hyphae and to newly formed septa; repressed by exposure to artemisinin
	AFUA_1G08890		2.72748	Ortholog of Aspergillus fumigatus A1163 : AFUB_008310
	AFUA_1G08920		2.34794	Ortholog of A. nidulans FGSC A4 : AN1386, A. niger CBS 513.88 : An08g00410, A. oryzae RIB40 : AO090005001634, Aspergillus wentii : Aspwe1_0036270 and Aspergillus sydowii : Aspsy1_0138746
	AFUA_1G08960		-2.21938	Ortholog of A. nidulans FGSC A4 : AN1383, A. niger CBS 513.88 : An08g00450, A. oryzae RIB40 : AO090005001630, Aspergillus wentii : Aspwe1_0048794 and Aspergillus sydowii : Aspsy1_0025360
	AFUA_1G09020		-2.07571	Ortholog(s) have role in poly(A)+ mRNA export from nucleus and cytosol, nuclear periphery, nuclear pore localization
	AFUA_1G09050		-2.73879	Methylene-fatty-acyl-phospholipid synthase; no human homolog
	AFUA_1G09100		-2.58208	60S ribosomal protein L9
	AFUA_1G09110		2.01511	Ortholog(s) have triglyceride lipase activity and role in triglyceride mobilization
	AFUA_1G09130		-2.08416	Protein of unknown function identified by mass spectrometry
	AFUA_1G09260		2.82192	Has domain(s) with predicted N-acetyltransferase activity
	AFUA_1G09290		-2.14873	Has domain(s) with predicted catalytic activity and role in biosynthetic process
	AFUA_1G09300		2.099	Ortholog of A. nidulans FGSC A4 : AN1356, A. niger CBS 513.88 : An08g00850, A. oryzae RIB40 : AO090005001593, Aspergillus wentii : Aspwe1_0127273 and Aspergillus sydowii : Aspsy1_0025389
	AFUA_1G09330		-2.80354	Ortholog(s) have sequence-specific DNA binding activity and role in cytoplasmic translational initiation
	AFUA_1G09350		2.14776	Has domain(s) with predicted protein heterodimerization activity, role in DNA-templated transcription, initiation, transcription from RNA polymerase II promoter and nucleus localization
	AFUA_1G09390		2.71549	Has domain(s) with predicted nucleic acid binding, zinc ion binding activity
	AFUA_1G09440	rps23	-2.22098	40S ribosomal protein S23
	AFUA_1G09500		-2.33416	Ortholog(s) have phosphatidylinositol binding, ubiquitin binding, ubiquitin protein ligase activity
	AFUA_1G09520		2.50609	Ortholog of A. nidulans FGSC A4 : AN10183, A. niger CBS 513.88 : An08g01080, A. oryzae RIB40 : AO090012000920, Neosartorya fischeri NRRL 181 : NFIA_016090 and Aspergillus wentii : Aspwe1_0103125
	AFUA_1G09540		-3.0553	Ortholog(s) have GTPase regulator activity, mRNA binding activity
	AFUA_1G09550		-3.1904	Ortholog(s) have role in attachment of mitotic spindle microtubules to kinetochore, dynein-driven meiotic oscillatory nuclear movement, karyogamy involved in conjugation with cellular fusion
	AFUA_1G09640		2.56824	Ortholog(s) have actin binding, cytoskeletal regulatory protein binding, enzyme activator activity
	AFUA_1G09680		-2.16563	Ortholog(s) have role in retrograde transport, endosome to Golgi and Golgi membrane, Golgi trans cisterna, fungal-type vacuole membrane localization
	AFUA_1G09730		2.51272	Has domain(s) with predicted catalytic activity and membrane localization
	AFUA_1G09780		-2.19069	Ortholog(s) have mitochondrial membrane localization
	AFUA_1G09800		-2.7889	Ortholog of S. cerevisiae OLA1; snoRNA Afu-304 encoded within intron 2
	AFUA_1G09810		-7.07631	Has domain(s) with predicted RNA binding activity
	AFUA_1G09830		-2.78472	Ortholog(s) have protein complex scaffold activity, role in posttranslational protein targeting to endoplasmic reticulum membrane, response to heat and TRC complex, nucleus localization
	AFUA_1G09910		2.97939	Has domain(s) with predicted substrate-specific transmembrane transporter activity, transmembrane transporter activity, role in transmembrane transport and integral component of membrane, membrane localization
	AFUA_1G09940		-2.7605	Ortholog of A. nidulans FGSC A4 : AN11936, A. niger CBS 513.88 : An08g01750, A. oryzae RIB40 : AO090038000441, Neosartorya fischeri NRRL 181 : NFIA_015690 and Aspergillus clavatus NRRL 1 : ACLA_025570
	AFUA_1G09970		-2.06208	Ortholog(s) have cytosol, eukaryotic 43S preinitiation complex, eukaryotic translation initiation factor 3 complex, nucleus localization
	AFUA_1G10030		-2.28224	Ortholog of Aspergillus tubingensis : Asptu1_0187391, Aspergillus brasiliensis : Aspbr1_0027117, Neosartorya fischeri NRRL 181 : NFIA_015610 and Aspergillus versicolor : Aspve1_0081162
	AFUA_1G10080	zafA	-80.9373	Putative C2H2 zinc-responsive transcriptional activator; no orthologs found in mammals
	AFUA_1G10230	zfpB	2.03757	Putative C2H2 zinc-finger transcription factor
	AFUA_1G10270		3.20464	Ortholog(s) have pyridoxine:NADP 4-dehydrogenase activity, role in pyridoxal biosynthetic process and cytosol, extracellular region, nucleus localization
	AFUA_1G10310		2.76779	Putative RNase L inhibitor of the ABC superfamily
	AFUA_1G10340		-2.03309	Putative Mpv17/PMP22 family integral membrane protein; calcium induced
	AFUA_1G10350	pgkA	-2.2024	Putative phosphoglycerate kinase; reacts with rabbit immunosera exposed to conidia; hypoxia induced protein; transcript up-regulated in conidia exposed to neutrophils; induced by gliotoxin exposure
	AFUA_1G10380	nrps1	2.28818	Non-ribosomal peptide synthetase (NRPS); essential for fumigaclavine C biosynthesis; mutant displays altered conidial surface morphology and hydrophilicity
	AFUA_1G10470		2.69637	Ortholog(s) have role in cellular response to DNA damage stimulus and nuclear chromatin localization
	AFUA_1G10510		-2.18424	60S ribosomal protein L35
	AFUA_1G10550		2.15328	Ortholog(s) have role in filamentous growth
	AFUA_1G10580		-2.72753	Has domain(s) with predicted DNA binding, DNA binding transcription factor activity, sequence-specific DNA binding activity and role in regulation of transcription, DNA-templated
	AFUA_1G10620		2.89713	Ortholog of A. nidulans FGSC A4 : AN1221, A. niger CBS 513.88 : An08g02680, A. oryzae RIB40 : AO090038000358, Aspergillus wentii : Aspwe1_0049022 and Aspergillus sydowii : Aspsy1_0139464
	AFUA_1G10630		-3.19395	Putative S-adenosylmethionine synthetase; higher expression in 48 h biofilm vs planktonic cells; hypoxia induced protein
	AFUA_1G10650		3.01405	Ortholog of A. nidulans FGSC A4 : AN1213, A. niger CBS 513.88 : An08g02730, A. oryzae RIB40 : AO090038000354, Neosartorya fischeri NRRL 181 : NFIA_014990 and Aspergillus versicolor : Aspve1_0119055
	AFUA_1G10690		2.58443	Ortholog(s) have cytosol localization
	AFUA_1G10730		2.73955	Ortholog of A. niger CBS 513.88 : An08g02820, Aspergillus wentii : Aspwe1_0180394, Aspergillus sydowii : Aspsy1_0190859 and Aspergillus terreus NIH2624 : ATET_00264
	AFUA_1G10740		3.28286	Ortholog(s) have tubulin binding activity, role in positive regulation of transcription elongation from RNA polymerase II promoter, tubulin complex assembly and cell division site, cell tip, cytosol, nucleus, prefoldin complex localization
	AFUA_1G10750		2.34201	Ortholog(s) have mitochondrion localization
	AFUA_1G10760		3.20766	Ortholog(s) have mRNA binding activity, role in cellular response to drug, ribosomal large subunit assembly and Noc1p-Noc2p complex, nucleolus localization
	AFUA_1G10770		2.88979	Putative neutral amino acid permease; calcium induced
	AFUA_1G10850		-2.22611	Ortholog(s) have protein tag activity
	AFUA_1G10860		2.90264	Ortholog(s) have role in poly(A)+ mRNA export from nucleus and cytosol, nuclear periphery, nuclear pore outer ring, spindle pole body localization
	AFUA_1G10880	pmcA	-2.06345	Putative P-type calcium ATPase; calcium induced; essential for virulence
	AFUA_1G10910	tubB1	-3.05061	Beta-tubulin; predicted gene pair with AFUA_7G00250 (tubB2); protein induced by hydrogen peroxide
	AFUA_1G10930		-3.83197	Putative ammonium transporter; transcript downregulated in response to voriconazole
	AFUA_1G10980		2.20247	Ortholog(s) have D-erythro-sphingosine kinase activity, role in calcium-mediated signaling, response to heat, sphingolipid metabolic process and Golgi apparatus, cytosol, membrane, nucleus localization
	AFUA_1G10990		2.91258	Ortholog(s) have nucleolus localization
	AFUA_1G11000		2.23102	Ortholog(s) have role in galactose catabolic process
	AFUA_1G11030		2.53498	Ortholog(s) have L-iditol 2-dehydrogenase activity and role in sorbitol catabolic process
	AFUA_1G11080	kin1	2.29013	Predicted protein serine/threonine kinase
	AFUA_1G11110	cch1	2.48779	Putative voltage-gated calcium channel
	AFUA_1G11130		-2.93863	60S ribosomal protein L6
	AFUA_1G11140		2.31465	Has domain(s) with predicted iron ion binding, oxidoreductase activity and role in fatty acid biosynthetic process, oxidation-reduction process
	AFUA_1G11230	hmg2	3.20868	Hydroxymethylglutaryl-CoA (HMG-CoA) reductase; SrbA-regulated during hypoxia
	AFUA_1G11240		3.52705	Ortholog of Aspergillus fumigatus A1163 : AFUB_010670
	AFUA_1G11270		2.91023	Ortholog of A. oryzae RIB40 : AO090001000210, Aspergillus glaucus : Aspgl1_0160586, Aspergillus flavus NRRL 3357 : AFL2T_07439 and Neosartorya fischeri NRRL 181 : NFIA_014310
	AFUA_1G11320		2.52084	Has domain(s) with predicted 3-deoxy-7-phosphoheptulonate synthase activity and role in aromatic amino acid family biosynthetic process
	AFUA_1G11330		2.29661	Ortholog(s) have extracellular region localization
	AFUA_1G11400		2.09869	Putative alpha/beta fold family hydrolase; predicted signal sequence for secretion
	AFUA_1G11420		-2.06616	Ortholog(s) have mRNA 3'-UTR binding, mRNA 5'-UTR binding, translation repressor activity, nucleic acid binding activity
	AFUA_1G11450		-2.26918	Ortholog of A. nidulans FGSC A4 : AN1156, A. niger CBS 513.88 : An08g03570, A. oryzae RIB40 : AO090038000280, Aspergillus wentii : Aspwe1_0068767 and Aspergillus sydowii : Aspsy1_0191007
	AFUA_1G11460	bgt1	-2.53208	Putative 1,3-beta-glucanosyltransferase; induced by exposure to artemisinin
	AFUA_1G11520		2.88563	Has domain(s) with predicted DNA binding, RNA polymerase II transcription factor activity, sequence-specific DNA binding, zinc ion binding activity and role in regulation of transcription, DNA-templated, transcription, DNA-templated
	AFUA_1G11530		3.38599	Has domain(s) with predicted carbon-carbon lyase activity, catalytic activity and role in cellular aromatic compound metabolic process
	AFUA_1G11600		2.95801	Has domain(s) with predicted role in phosphatidylinositol phosphorylation
	AFUA_1G11620		2.68494	Ortholog(s) have DNA binding transcription factor activity, sequence-specific DNA binding activity
	AFUA_1G11700		3.09765	Ortholog of A. nidulans FGSC A4 : AN1121, A. niger CBS 513.88 : An08g03920, A. oryzae RIB40 : AO090038000248, Aspergillus wentii : Aspwe1_0068693 and Aspergillus sydowii : Aspsy1_0038144
	AFUA_1G11710		-2.0681	Ribosomal protein L1
	AFUA_1G11730		-2.86653	Ortholog(s) have GTPase activity, role in ER to Golgi vesicle-mediated transport, Golgi to plasma membrane transport, cellular response to drug, filamentous growth, macroautophagy and Golgi apparatus, cytosol, glyoxysome localization
	AFUA_1G11770		-2.03013	Ortholog(s) have COPII adaptor activity, role in ER to Golgi vesicle-mediated transport and COPII-coated ER to Golgi transport vesicle, endoplasmic reticulum, plasma membrane localization
	AFUA_1G11780		-2.37165	Ortholog of A. nidulans FGSC A4 : AN1116, A. niger CBS 513.88 : An08g03970, A. oryzae RIB40 : AO090038000243, Aspergillus wentii : Aspwe1_0109813 and Aspergillus sydowii : Aspsy1_0244584
	AFUA_1G11800		3.23652	Has domain(s) with predicted protein dimerization activity
	AFUA_1G11810		2.41942	Ortholog of A. nidulans FGSC A4 : AN10167, A. niger CBS 513.88 : An08g04030, A. oryzae RIB40 : AO090001000386, Aspergillus wentii : Aspwe1_0040524 and Aspergillus carbonarius ITEM 5010 : Acar5010_503165
	AFUA_1G11820		2.30752	Has domain(s) with predicted role in transmembrane transport and integral component of membrane localization
	AFUA_1G11860		-2.02849	Ortholog(s) have mitochondrion targeting sequence binding, protein channel activity
	AFUA_1G11920		-2.88887	Ortholog(s) have role in establishment or maintenance of cell polarity and cell tip localization
	AFUA_1G11930		-2.34616	Ortholog(s) have protein kinase activity, role in protein phosphorylation, proteolysis and cytoplasm localization
	AFUA_1G11950		-2.63162	Has domain(s) with predicted protein kinase binding activity and role in regulation of cyclin-dependent protein serine/threonine kinase activity
	AFUA_1G11960		-2.05563	Ortholog(s) have role in regulation of reactive oxygen species metabolic process and mitochondrial membrane, plasma membrane localization
	AFUA_1G12000		-2.43954	Ortholog(s) have mRNA binding, poly(U) RNA binding activity and role in nuclear-transcribed mRNA catabolic process, nonsense-mediated decay, regulation of mRNA stability, stress granule assembly
	AFUA_1G12040		-2.08821	Chitin biosynthesis protein; repressed by exposure to artemisinin
	AFUA_1G12070		-3.10466	Ortholog(s) have glycine dehydrogenase (decarboxylating) activity, role in glycine catabolic process, one-carbon metabolic process, protein lipoylation and mitochondrion localization
	AFUA_1G12080	dscA	2.64103	Putative ubiquitin-protein ligase; role in cleavage of SrbA precursor protein; mutants unable to grow under hypoxia and show increased sensitivity to fluconazole and voriconazole; required for virulence in mice
	AFUA_1G12090		2.21119	Ortholog(s) have zinc ion transmembrane transporter activity, role in cellular zinc ion homeostasis, zinc II ion transmembrane transport and Golgi membrane, cytosol, nucleus localization
	AFUA_1G12110		-2.19548	Ortholog of A. nidulans FGSC A4 : AN10163, A. niger CBS 513.88 : An08g04410, Aspergillus wentii : Aspwe1_0154994 and Aspergillus sydowii : Aspsy1_0038225
	AFUA_1G12170		-2.31513	Putative translation elongation factor EF-Tu; hypoxia induced protein
	AFUA_1G12420		2.43438	Ortholog of Aspergillus fumigatus A1163 : AFUB_011900
	AFUA_1G12450		2.75308	Ortholog of A. nidulans FGSC A4 : AN7942, AN7872, AN5510, AN3420, AN2700, AN9050, AN8973, AN11222, AN10911, AN1749 and A. fumigatus Af293 : Afu2g00880, Afu2g17800, Afu2g17880, Afu5g14720, Afu7g06590
	AFUA_1G12490	veA	-2.14154	Sexual development regulator; role in negative regulation of conidiation; expression activated by AbaA
	AFUA_1G12520		2.79555	Has domain(s) with predicted nucleoside-triphosphatase activity, nucleotide binding activity
	AFUA_1G12550		-2.54688	Ortholog(s) have DNA binding activity
	AFUA_1G12570		2.12388	Ortholog(s) have RNA binding activity, role in rRNA processing and ribosome localization
	AFUA_1G12580		2.20521	Ortholog of A. nidulans FGSC A4 : AN11021, A. oryzae RIB40 : AO090001000219, Neosartorya fischeri NRRL 181 : NFIA_012970 and Aspergillus wentii : Aspwe1_0040414
	AFUA_1G12610	hsp88	-2.20895	Hsp70 chaperone; conidia-enriched protein; induction in response to hydrogen peroxide Yap1-dependent
	AFUA_1G12730		-2.19678	Ortholog(s) have structural constituent of ribosome activity and mitochondrial large ribosomal subunit localization
	AFUA_1G12800		-2.27258	Putative NADPH isocitrate dehydrogenase; transcript induced during conidial germination
	AFUA_1G12810		2.23236	Has domain(s) with predicted role in regulation of transcription, DNA-templated and H4/H2A histone acetyltransferase complex localization
	AFUA_1G12820		2.82961	Ortholog(s) have gamma-tubulin binding activity and spindle pole body localization
	AFUA_1G12830	niaD	-2.01271	Nitrate reductase
	AFUA_1G12840	niiA	-1.80139	Putative nitrite reductase; nitrogen-regulated gene, used as a conditional promoter; protein induced by heat shock; transcript downregulated in response to voriconazole
	AFUA_1G12850	crnA	-2.88193	Putative nitrate transporter; predicted gene pair with AFUA_1G17470
	AFUA_1G12910		2.58613	Putative ABC fatty acid transporter; transcript up-regulated in conidia exposed to neutrophils
	AFUA_1G12980		2.5355	Ortholog of A. nidulans FGSC A4 : AN1021, A. oryzae RIB40 : AO090012000595, Aspergillus wentii : Aspwe1_0498638, Aspergillus sydowii : Aspsy1_0053349 and Aspergillus terreus NIH2624 : ATET_00493
	AFUA_1G13030		2.27997	Ortholog of A. niger CBS 513.88 : An08g05960, A. oryzae RIB40 : AO090012000587, Neosartorya fischeri NRRL 181 : NFIA_012490 and Aspergillus wentii : Aspwe1_0172018
	AFUA_1G13040	dspA	3.13383	Ortholog(s) have role in regulation of spore germination
	AFUA_1G13200		2.3939	Ortholog of A. nidulans FGSC A4 : AN0659, A. niger CBS 513.88 : An08g06230, A. oryzae RIB40 : AO090012001040, Aspergillus wentii : Aspwe1_0051321 and Aspergillus sydowii : Aspsy1_0065853
	AFUA_1G13250		2.56379	Putative phospholipase C; calcium induced
	AFUA_1G13260		-3.16997	Ortholog(s) have cytosol localization
	AFUA_1G13420		-2.19403	Ortholog(s) have peptidyl-prolyl cis-trans isomerase activity, protein phosphatase regulator activity and role in mitotic spindle organization in nucleus, response to osmotic stress
	AFUA_1G13440		3.09232	Has domain(s) with predicted copper ion binding, primary amine oxidase activity, quinone binding activity and role in amine metabolic process, oxidation-reduction process
	AFUA_1G13450		-2.80252	Ortholog of A. nidulans FGSC A4 : AN0684, A. niger CBS 513.88 : An08g06520, A. oryzae RIB40 : AO090012000535, Aspergillus wentii : Aspwe1_0171971 and Aspergillus sydowii : Aspsy1_0028405
	AFUA_1G13460		2.36418	Ortholog(s) have rRNA (uridine-N3-)-methyltransferase activity, role in rRNA base methylation and cytoplasm localization
	AFUA_1G13470		-2.04354	Ortholog(s) have role in inner mitochondrial membrane organization, mitochondrion inheritance, mitochondrion morphogenesis, negative regulation of proteolysis, protein folding, replicative cell aging
	AFUA_1G13500	tktA	-2.06885	Putative transketolase; protein abundant in conidia; protein induced by heat shock and by hydrogen peroxide; reacts with rabbit immunosera exposed to A. fumigatus conidia
	AFUA_1G13570		-2.48572	Ortholog(s) have box H/ACA snoRNA binding activity, role in rRNA pseudouridine synthesis, snRNA pseudouridine synthesis and box H/ACA snoRNP complex localization
	AFUA_1G13580		2.83858	Ortholog(s) have role in microtubule plus-end directed mitotic chromosome migration, protein localization to kinetochore and condensed nuclear chromosome kinetochore, mitotic spindle pole body, nuclear pore, nucleoplasm localization
	AFUA_1G13610		-2.96015	Ortholog of A. nidulans FGSC A4 : AN0698, AN9272, A. fumigatus Af293 : Afu4g09370, A. niger CBS 513.88 : An08g06690, An07g08670, A. oryzae RIB40 : AO090012000513 and Aspergillus wentii : Aspwe1_0171952
	AFUA_1G13620	optA	-2.47882	Putative oligopeptide transporter; 14 transmembrane domains
	AFUA_1G13660		3.58944	Has domain(s) with predicted FAD binding, oxidoreductase activity and role in metabolic process
	AFUA_1G13700		3.16113	Ortholog of A. nidulans FGSC A4 : AN0704, A. niger CBS 513.88 : An08g06760, A. oryzae RIB40 : AO090012000507, Aspergillus wentii : Aspwe1_0027785 and Aspergillus sydowii : Aspsy1_0144836
	AFUA_1G13710		-2.21099	Isoleucyl-tRNA synthetase, cytoplasmic
	AFUA_1G13720		3.18355	Ortholog(s) have role in ER to Golgi vesicle-mediated transport, Golgi vesicle docking, SNARE complex assembly and ER to Golgi transport vesicle membrane, Golgi membrane localization
	AFUA_1G13780		-2.8175	Has domain(s) with predicted DNA binding, protein heterodimerization activity, role in DNA-templated transcription, initiation, nucleosome assembly and nucleosome, nucleus localization
	AFUA_1G13790	hhtA	-3.91875	Histone H3
	AFUA_1G13800		2.01807	MFS multidrug transporter
	AFUA_1G13930		2.67084	Ortholog(s) have mitochondrion localization
	AFUA_1G13940	sun2	-3.59256	Predicted adhesin-like protein; novel beta-1,3-glucan modifying enzyme involved in fungal morphogenesis
	AFUA_1G13980		2.43247	Ortholog of A. nidulans FGSC A4 : AN2186, AN10116, A. niger CBS 513.88 : An08g07120, An12g09760, An05g02480, An12g10180 and A. oryzae RIB40 : AO090010000355, AO090010000554
	AFUA_1G14040		3.26113	Has domain(s) with predicted FMN binding, oxidoreductase activity, pyridoxamine-phosphate oxidase activity and role in oxidation-reduction process
	AFUA_1G14080		3.14412	Putative integral membrane protein; transcript up-regulated in conidia exposed to neutrophils
	AFUA_1G14100		-2.29074	Ortholog(s) have phosphatidate cytidylyltransferase activity, role in cardiolipin biosynthetic process and extrinsic component of mitochondrial inner membrane, hyphal cell wall, mitochondrial matrix localization
	AFUA_1G14120	bfr1	-2.437	Putative nuclear segregation protein
	AFUA_1G14160		2.32314	Ortholog of Aspergillus fumigatus A1163 : AFUB_013700
	AFUA_1G14190		-2.37769	Ortholog(s) have extracellular region localization
	AFUA_1G14220	nopA	-2.93368	Nucleolar protein
	AFUA_1G14290		-2.56399	Ortholog(s) have RNA binding, poly(U) RNA binding activity and role in mRNA splicing, via spliceosome, maturation of SSU-rRNA, nuclear-transcribed mRNA catabolic process
	AFUA_1G14300		3.73325	Putative fasciclin domain family protein with a predicted role in cell adhesion; transcript downregulated in response to amphotericin B; induced by exposure to artemisinin
	AFUA_1G14310		-2.0694	Ortholog(s) have poly(A) binding, poly(A)-specific ribonuclease activity, role in nuclear-transcribed mRNA poly(A) tail shortening, postreplication repair and PAN complex localization
	AFUA_1G14320		-2.06951	Ortholog(s) have clathrin binding activity and role in clathrin-dependent endocytosis, histone H2B ubiquitination, sterol regulatory element binding protein cleavage
	AFUA_1G14330	abcC	-2.02774	Putative ABC transporter; mutation causes increased azole itraconazole, voriconazole and posaconazole sensitivity
	AFUA_1G14450	exgO	2.73508	Exo-beta-1,3-glucanase; secreted protein; predicted secretory signal sequence; ortholog of A. nidulans AN0779
	AFUA_1G14550	sodC/sod3	-41.5482	Putative manganese superoxide dismutase; allergen Asp f 6; recognized by IgE from allergic patients; expressed only in hyphae; transcript up-regulated in hyphae exposed to neutrophils and to amphotericin B
	AFUA_1G14560	msdS	-5.13364	Putative 1,2-alpha-mannosidase; secreted protein; fibrinogen-binding
	AFUA_1G14580		2.66225	Has domain(s) with predicted role in rRNA processing and small-subunit processome localization
	AFUA_1G14590		2.42249	Ortholog of A. nidulans FGSC A4 : AN0795, A. niger CBS 513.88 : An01g12590, Neosartorya fischeri NRRL 181 : NFIA_010830, Aspergillus wentii : Aspwe1_0027661 and Aspergillus versicolor : Aspve1_0121944
	AFUA_1G14660	laeA	2.16787	Protein with similarity to protein methyltransferases, involved in regulation of secondary metabolism; expression induced in biofilm
	AFUA_1G14670		-2.10101	Ortholog(s) have role in G2/M transition of mitotic cell cycle, histone H3-K4 methylation, positive regulation of mitotic nuclear division and Set1C/COMPASS complex, cytosol localization
	AFUA_1G14680		-2.40598	Ortholog(s) have DNA binding activity and DNA-directed RNA polymerase II, core complex, cytosol, nuclear chromatin localization
	AFUA_1G14700		-5.071	Has domain(s) with predicted role in transmembrane transport and integral component of membrane localization
	AFUA_1G14740		2.4871	Ortholog(s) have RNA polymerase II transcription factor activity, TBP-class protein binding, involved in preinitiation complex assembly, TBP-class protein binding activity
	AFUA_1G14770		3.38004	Ortholog(s) have mRNA binding, tRNA dihydrouridine synthase activity, role in tRNA modification and cytoplasm, nuclear periphery localization
	AFUA_1G14780		-2.98157	Ortholog(s) have endoplasmic reticulum, plasma membrane localization
	AFUA_1G14800		-4.58573	Protein of unknown function; transcript downregulated in response to voriconazole
	AFUA_1G14840		2.64955	Has domain(s) with predicted hydrolase activity
	AFUA_1G14920		2.86038	Putative peptidase D; induced by growth on BSA as a sole nitrogen source
	AFUA_1G15020		-2.17424	40S ribosomal protein S5; reacts with rabbit immunosera exposed to A. fumigatus conidia
	AFUA_1G15140		-3.63827	Putative mitochondrial phosphate carrier protein; predicted gene pair with AFUA_1G02730
	AFUA_1G15180		-2.56518	Ortholog of A. nidulans FGSC A4 : AN4122, AN2881, AN10123, AN0867, A. fumigatus Af293 : Afu1g13860, Afu3g11650 and A. niger CBS 513.88 : An08g07010, An02g07440, An01g13480
	AFUA_1G15210		2.46143	Ortholog(s) have cytosol, nucleus localization
	AFUA_1G15250		-2.13722	Ortholog of A. nidulans FGSC A4 : AN0861, A. oryzae RIB40 : AO090005001206, Aspergillus wentii : Aspwe1_0051149, Aspergillus sydowii : Aspsy1_0122516 and Aspergillus terreus NIH2624 : ATET_00827
	AFUA_1G15270		-2.66167	Ortholog(s) have ATPase activity, misfolded protein binding activity, role in cellular heat acclimation, cellular response to misfolded protein, protein refolding, protein unfolding and cytosol, nuclear envelope localization
	AFUA_1G15280		2.69916	Has domain(s) with predicted hydrolase activity, acting on carbon-nitrogen (but not peptide) bonds, oxidoreductase activity and role in carbohydrate metabolic process, metabolic process
	AFUA_1G15330		3.28814	Ortholog of A. nidulans FGSC A4 : AN0873, A. niger CBS 513.88 : An01g13550, A. oryzae RIB40 : AO090005001183, Aspergillus wentii : Aspwe1_0027580 and Aspergillus sydowii : Aspsy1_0083906
	AFUA_1G15340		-2.20991	Ortholog(s) have polynucleotide adenylyltransferase activity and role in mRNA polyadenylation, nuclear-transcribed mRNA catabolic process, meiosis-specific transcripts
	AFUA_1G15350		3.29194	Ortholog of A. nidulans FGSC A4 : AN0875, A. niger CBS 513.88 : An01g13580, A. oryzae RIB40 : AO090005001181, Aspergillus wentii : Aspwe1_0027582 and Aspergillus sydowii : Aspsy1_0053487
	AFUA_1G15380		2.37392	Ortholog of A. nidulans FGSC A4 : AN10133, A. niger CBS 513.88 : An01g13650, Aspergillus wentii : Aspwe1_0482639 and Aspergillus sydowii : Aspsy1_0191721
	AFUA_1G15430		3.67928	Putative lipase/esterase; transcript induced by voriconazole
	AFUA_1G15450		-2.78364	Ortholog(s) have adenylosuccinate synthase activity, sulfinylpropanyl adenylate synthase activity, role in 'de novo' AMP biosynthetic process, cellular response to cadmium ion, fumarate metabolic process and cytosol, nucleus localization
	AFUA_1G15490	mfsB	-2.6671	Putative major facilitator superfamily (MFS) transporter
	AFUA_1G15520		2.18756	Ortholog(s) have allophanate hydrolase activity, urea carboxylase activity, role in cellular response to alkaline pH, nitrogen utilization, pathogenesis, urea catabolic process and cytoplasm localization
	AFUA_1G15560		3.41195	Ortholog of A. nidulans FGSC A4 : AN0884, A. niger CBS 513.88 : An01g13780, A. oryzae RIB40 : AO090005001164, Aspergillus wentii : Aspwe1_0039995 and Aspergillus sydowii : Aspsy1_0053479
	AFUA_1G15570		3.25063	Has domain(s) with predicted acid-amino acid ligase activity
	AFUA_1G15580		3.44128	Ortholog(s) have cytosol, nucleus localization
	AFUA_1G15610		2.98961	Putative zinc-binding dehydrogenase family oxidoreductase; conidia-enriched protein
	AFUA_1G15620	helA	3.10778	Putative DEAD box RNA helicase; protein induced by heat shock
	AFUA_1G15650		3.46048	Ortholog of Aspergillus glaucus : Aspgl1_0079509, Neosartorya fischeri NRRL 181 : NFIA_009680, Aspergillus wentii : Aspwe1_0171697 and Aspergillus fumigatus A1163 : AFUB_015180
	AFUA_1G15670		-3.11898	Putative laccase
	AFUA_1G15730		-2.55423	40S ribosomal protein S22
	AFUA_1G15760		-2.37807	Ortholog(s) have phosphatidylserine decarboxylase activity
	AFUA_1G15770		2.74092	Ortholog of A. nidulans FGSC A4 : AN0911, A. niger CBS 513.88 : An01g14120, A. oryzae RIB40 : AO090005001123, Aspergillus wentii : Aspwe1_0039951 and Aspergillus sydowii : Aspsy1_0267314
	AFUA_1G15800	ptcA	2.03008	Ortholog(s) have protein serine/threonine phosphatase activity, role in protein dephosphorylation and mitochondrion localization
	AFUA_1G15840		2.22846	Ortholog of A. nidulans FGSC A4 : AN0920, A. niger CBS 513.88 : An01g14230, A. oryzae RIB40 : AO090005001115, Aspergillus wentii : Aspwe1_0039943 and Aspergillus sydowii : Aspsy1_0038467
	AFUA_1G15860		-2.01199	Has domain(s) with predicted role in intracellular protein transport, vesicle-mediated transport and clathrin adaptor complex localization
	AFUA_1G15990		-2.66638	Ortholog of Aspergillus fumigatus A1163 : AFUB_096580 and Aspergillus sydowii : Aspsy1_0713774
	AFUA_1G16040		2.67397	Putative metalloreductase; predicted gene pair with AFUA_5G14940
	AFUA_1G16115		3.36973	Protein of unknown function
	AFUA_1G16130		2.6384	Ortholog(s) have cadmium-exporting ATPase activity, copper ion binding, proteasome binding activity and role in cadmium ion transport, cellular metal ion homeostasis, transmembrane transport
	AFUA_1G16140		2.42447	Protein of unknown function
	AFUA_1G16150		-2.18754	Has domain(s) with predicted role in cell redox homeostasis
	AFUA_1G16220		2.66375	Has domain(s) with predicted DNA binding, zinc ion binding activity, role in transcription, DNA-templated and nucleus localization
	AFUA_1G16250		-2.53563	Putative alpha-glucosidase B
	AFUA_1G16270		2.20875	L-arabitol dehydrogenase
	AFUA_1G16280		-2.77782	Ortholog(s) have proton-transporting ATP synthase activity, rotational mechanism activity and role in ATP synthesis coupled proton transport, cristae formation, protein complex oligomerization
	AFUA_1G16400		2.47097	Has domain(s) with predicted catalytic activity, hydrolase activity, hydrolyzing O-glycosyl compounds activity and role in carbohydrate metabolic process
	AFUA_1G16410		2.91486	Has domain(s) with predicted DNA binding, RNA polymerase II transcription factor activity, sequence-specific DNA binding, zinc ion binding activity and role in regulation of transcription, DNA-templated, transcription, DNA-templated
	AFUA_1G16440		3.58778	Has domain(s) with predicted ATP binding, ATPase activity, nucleoside-triphosphatase activity, nucleotide binding activity
	AFUA_1G16450		-2.18073	Ortholog of Aspergillus fumigatus A1163 : AFUB_015790
	AFUA_1G16590	brlA	2.595	Putative C2H2 transcription factor; mutants fail to produce conidia or ergot alkaloids; transcript downregulated in response to voriconazole and hypoxia
	AFUA_1G16650		-2.35397	Ortholog of A. nidulans FGSC A4 : AN0977, A. niger CBS 513.88 : An01g10460, A. oryzae RIB40 : AO090005001035, Aspergillus wentii : Aspwe1_0068230 and Aspergillus sydowii : Aspsy1_0053392
	AFUA_1G16740		2.30668	Ortholog of Neosartorya fischeri NRRL 181 : NFIA_008640, Aspergillus fumigatus A1163 : AFUB_016120 and Aspergillus clavatus NRRL 1 : ACLA_018760
	AFUA_1G16745		3.26543	Has domain(s) with predicted zinc ion binding activity
	AFUA_1G16770		2.1174	Has domain(s) with predicted amidase activity, carbon-nitrogen ligase activity, with glutamine as amido-N-donor activity
	AFUA_1G16830		3.20233	Ortholog(s) have transcriptional activator activity, RNA polymerase II core promoter proximal region sequence-specific binding activity
	AFUA_1G16920		2.18127	Beta-xylosidase
	AFUA_1G17010		2.16403	Putative glutathione S-transferase
	AFUA_1G17130		-2.21329	Ortholog of Neosartorya fischeri NRRL 181 : NFIA_008240, Aspergillus wentii : Aspwe1_0039804, Aspergillus versicolor : Aspve1_0079969 and Aspergillus clavatus NRRL 1 : ACLA_018380, ACLA_052840
	AFUA_1G17160		2.38918	Has domain(s) with predicted role in transmembrane transport and integral component of membrane localization
	AFUA_1G17230		2.42624	Ortholog(s) have carbon-oxygen lyase activity, acting on polysaccharides activity and role in pectin catabolic process
	AFUA_1G17250	rodB	-8.20574	Conidial cell wall hydrophobin involved in conidial cell wall composition; not required for normal rodlet layer; protein repressed by amphotericin B; upregulated in biofilm vs planktonic culture; repressed by exposure to artemisinin
	AFUA_1G17320		2.06284	Has domain(s) with predicted hydrolase activity, hydrolyzing O-glycosyl compounds activity and role in carbohydrate metabolic process
	AFUA_1G17380		3.27453	Has domain(s) with predicted oxidoreductase activity and role in metabolic process
	AFUA_1G17410	exg15	2.35476	Putative beta-glucosidase
	AFUA_1G17470	nrtB	-2.58796	Putative high-affinity nitrate transporter; predicted gene pair with Afu1g12850 (crnA)
	AFUA_1G17480		2.57389	Has domain(s) with predicted role in transmembrane transport and integral component of membrane localization
	AFUA_1G17520		2.61734	Has domain(s) with predicted UDP-N-acetylmuramate dehydrogenase activity, catalytic activity, flavin adenine dinucleotide binding activity and role in oxidation-reduction process
	AFUA_1G17570		3.1187	Has domain(s) with predicted transporter activity, role in transmembrane transport and membrane localization
	AFUA_1G17610		2.34264	Ortholog of Neosartorya fischeri NRRL 181 : NFIA_007760, Aspergillus fumigatus A1163 : AFUB_016990 and Aspergillus aculeatus ATCC16872 : Aacu16872_044542
	AFUA_1G17640		2.57904	Has domain(s) with predicted RNA polymerase II transcription factor activity, sequence-specific DNA binding, nucleic acid binding, zinc ion binding activity, role in regulation of transcription, DNA-templated and nucleus localization
	AFUA_1G17690		2.49799	Has domain(s) with predicted UDP-N-acetylmuramate dehydrogenase activity, flavin adenine dinucleotide binding activity and role in oxidation-reduction process
	AFUA_1G17740		2.19708	Putative polyketide synthase (PKS), encoded in a predicted secondary metabolite gene cluster
	AFUA_1G17750		2.42099	Ortholog of A. nidulans FGSC A4 : AN4541, A. niger CBS 513.88 : An07g07090, A. oryzae RIB40 : AO090026000620, Aspergillus wentii : Aspwe1_0049093 and Aspergillus sydowii : Aspsy1_0032953
	AFUA_2G00220		2.58865	Putative aminopeptidase; predicted signal sequence for secretion; induced by growth on BSA as a sole nitrogen source
	AFUA_2G00310		-2.88553	Transmembrane amino acid transporter family protein; transcript induced by exposure to human airway epithelial cells
	AFUA_2G00360		2.88535	Has domain(s) with predicted DNA binding, DNA binding transcription factor activity, RNA polymerase II transcription factor activity, sequence-specific DNA binding, sequence-specific DNA binding, zinc ion binding activity
	AFUA_2G00370		3.16265	Ortholog of A. nidulans FGSC A4 : AN8361, A. niger CBS 513.88 : An12g10280, A. oryzae RIB40 : AO090701000625, Aspergillus wentii : Aspwe1_0168024 and Aspergillus sydowii : Aspsy1_0049880
	AFUA_2G00380		2.64786	Has domain(s) with predicted N-acetyltransferase activity
	AFUA_2G00400		2.52353	Ortholog of A. oryzae RIB40 : AO090038000230, AO090001000058, Aspergillus flavus NRRL 3357 : AFL2T_07303, AFL2T_09031, Neosartorya fischeri NRRL 181 : NFIA_055200 and Aspergillus wentii : Aspwe1_0032361
	AFUA_2G00430	exg9	2.59239	Putative exo-beta-1,3-glucanase
	AFUA_2G00650		2.2501	Putative secreted arabinosidase
	AFUA_2G00710		2.4966	Ortholog(s) have alpha-amylase activity, role in carbohydrate catabolic process and cell septum, cell wall-bounded periplasmic space, extracellular region, fungal-type cell wall, hyphal septin band, spitzenkorper localization
	AFUA_2G00770		2.37941	Has domain(s) with predicted FAD binding, oxidoreductase activity and role in metabolic process
	AFUA_2G00840		2.5732	Ortholog(s) have endoplasmic reticulum localization
	AFUA_2G00850		3.32527	Ortholog of A. nidulans FGSC A4 : AN2026, A. niger CBS 513.88 : An03g00560, A. oryzae RIB40 : AO090012000015 and Aspergillus versicolor : Aspve1_0203049
	AFUA_2G00880		2.40698	Has domain(s) with predicted RNA polymerase II transcription factor activity, sequence-specific DNA binding, zinc ion binding activity, role in regulation of transcription, DNA-templated and nucleus localization
	AFUA_2G00930		3.06063	Has domain(s) with predicted hydrolase activity, hydrolyzing O-glycosyl compounds activity and role in carbohydrate metabolic process
	AFUA_2G00960		3.20984	NACHT domain protein
	AFUA_2G00980		2.43088	Ortholog of A. oryzae RIB40 : AO090023000440, Aspergillus flavus NRRL 3357 : AFL2T_04282, Neosartorya fischeri NRRL 181 : NFIA_033290 and Aspergillus versicolor : Aspve1_0043932
	AFUA_2G01060		2.39403	Has domain(s) with predicted role in signal transduction and intracellular localization
	AFUA_2G01070		2.0456	Ortholog(s) have role in GPI anchor biosynthetic process, conidium formation, regulation of growth rate
	AFUA_2G01090		2.4257	Ortholog(s) have cytosol, nucleus localization
	AFUA_2G01120		2.89819	Ortholog(s) have 5-formyluracil DNA N-glycosylase activity, 5-hydroxymethyluracil DNA N-glycosylase activity, 8-oxo-7,8-dihydroguanine DNA N-glycosylase activity, role in base-excision repair, AP site formation and nucleus localization
	AFUA_2G01180		3.10114	Has domain(s) with predicted flavin adenine dinucleotide binding, oxidoreductase activity, acting on CH-OH group of donors activity and role in oxidation-reduction process
	AFUA_2G01200		2.92141	Ortholog(s) have cell division site, cell tip localization
	AFUA_2G01260	srbA	2.01	Sterol regulatory element binding protein (SREBP); basic helix-loop-helix leucine zipper DNA binding domain; role in the hypoxia response, iron homeostasis, ergosterol biosynthesis, resistance to azole drugs, maintenance of cell polarity
	AFUA_2G01270		2.05917	Has domain(s) with predicted oxidoreductase activity and role in oxidation-reduction process
	AFUA_2G01320		3.04336	Has domain(s) with predicted cation-transporting ATPase activity, metal ion binding, nucleotide binding activity, role in cation transport and integral component of membrane localization
	AFUA_2G01410		2.63333	Ortholog of A. oryzae RIB40 : AO090701000824, Neosartorya fischeri NRRL 181 : NFIA_033720, Aspergillus wentii : Aspwe1_0041628 and Aspergillus versicolor : Aspve1_0090015
	AFUA_2G01480		2.87358	Ortholog(s) have role in ribosomal large subunit biogenesis and nucleolus, preribosome, large subunit precursor localization
	AFUA_2G01490		2.66898	Ortholog of Neosartorya fischeri NRRL 181 : NFIA_033780 and Aspergillus fumigatus A1163 : AFUB_018570
	AFUA_2G01530		-2.35609	Ortholog(s) have role in ER to Golgi vesicle-mediated transport and COPII-coated ER to Golgi transport vesicle, integral component of Golgi membrane, integral component of endoplasmic reticulum membrane localization
	AFUA_2G01610		-2.62719	Ortholog of A. nidulans FGSC A4 : AN7690, A. niger CBS 513.88 : An03g04840, A. oryzae RIB40 : AO090701000787, Aspergillus wentii : Aspwe1_0112969 and Aspergillus sydowii : Aspsy1_0058707
	AFUA_2G01660		-2.11044	Ortholog(s) have preprotein binding activity, role in conidium formation, hyphal growth, protein targeting to mitochondrion and mitochondrial outer membrane translocase complex localization
	AFUA_2G01760		3.09246	Ortholog of A. nidulans FGSC A4 : AN0391, AN7222, A. fumigatus Af293 : Afu1g01490, A. niger CBS 513.88 : An03g06670, An15g07300 and A. oryzae RIB40 : AO090010000045/aoiD, AO090102000259
	AFUA_2G01770		2.4092	Has domain(s) with predicted flavin adenine dinucleotide binding, oxidoreductase activity, acting on CH-OH group of donors activity and role in oxidation-reduction process
	AFUA_2G01800		3.38947	Ortholog of A. oryzae RIB40 : AO090011000437, Aspergillus glaucus : Aspgl1_0037232, Aspergillus flavus NRRL 3357 : AFL2T_05209 and Neosartorya fischeri NRRL 181 : NFIA_034150
	AFUA_2G01810		-2.75905	Ortholog of A. nidulans FGSC A4 : AN10578, A. oryzae RIB40 : AO090011000438, Neosartorya fischeri NRRL 181 : NFIA_034160 and Aspergillus versicolor : Aspve1_0053770
	AFUA_2G01830		-3.22487	Ortholog(s) have structural constituent of ribosome activity and mitochondrial large ribosomal subunit, mitochondrial membrane localization
	AFUA_2G01850		3.16912	Ortholog(s) have role in cellular response to drug
	AFUA_2G01880	ltpA	2.98776	Has domain(s) with predicted protein tyrosine phosphatase activity and role in protein dephosphorylation
	AFUA_2G01920		-2.03332	Ortholog(s) have cytosol localization
	AFUA_2G01940		2.53577	Ortholog of A. nidulans FGSC A4 : AN4574, A. niger CBS 513.88 : An07g05670, An16g01120, A. oryzae RIB40 : AO090124000031, AO090011000460 and Aspergillus wentii : Aspwe1_0041700, Aspwe1_0111092
	AFUA_2G01950		3.12499	Has domain(s) with predicted FAD binding, oxidoreductase activity and role in metabolic process
	AFUA_2G02030		2.52759	Amadoriase (fructosyl amine: oxygen oxidoreductase), isozyme I, FAD-linked enzyme involved in oxidative deglycation of glycated amino acids
	AFUA_2G02050	cyp7	-2.01155	Putative peptidyl-prolyl cis-trans isomerase
	AFUA_2G02080		-3.3402	Protein of unknown function; calcium induced
	AFUA_2G02100		-2.55443	Putative dihydrolipoamide dehydrogenase; reacts with rabbit immunosera exposed to A. fumigatus conidia
	AFUA_2G02150	S10a	-2.98747	Putative ribosomal protein S10
	AFUA_2G02170	smc4	-2.7392	Putative nuclear condensin complex subunit
	AFUA_2G02290		2.6488	Has domain(s) with predicted methyltransferase activity and role in translation
	AFUA_2G02320		-2.29048	Hsp70 chaperone
	AFUA_2G02330		2.59158	Ortholog of Aspergillus fumigatus A1163 : AFUB_019420
	AFUA_2G02390		2.82573	Ortholog of A. nidulans FGSC A4 : AN1220, A. fumigatus Af293 : Afu8g06040, A. niger CBS 513.88 : An08g02670 and A. oryzae RIB40 : AO090011000529, AO090005000537
	AFUA_2G02440		-2.46578	Ortholog of A. nidulans FGSC A4 : AN10575, A. niger CBS 513.88 : An07g06210, Aspergillus sydowii : Aspsy1_0091259 and Aspergillus terreus NIH2624 : ATET_06936
	AFUA_2G02460		2.31842	Ortholog of A. nidulans FGSC A4 : AN4638, A. oryzae RIB40 : AO090026000574, Neosartorya fischeri NRRL 181 : NFIA_034840, Aspergillus wentii : Aspwe1_0352871 and Aspergillus versicolor : Aspve1_0731770
	AFUA_2G02500		2.30498	Ortholog of Neosartorya fischeri NRRL 181 : NFIA_034900, Aspergillus wentii : Aspwe1_0040593, Aspergillus fumigatus A1163 : AFUB_019600 and Aspergillus clavatus NRRL 1 : ACLA_092300
	AFUA_2G02560		-2.31961	Ortholog(s) have role in establishment or maintenance of cell polarity and cytosol localization
	AFUA_2G02640		2.58199	Ortholog of Neosartorya fischeri NRRL 181 : NFIA_035040, Aspergillus fumigatus A1163 : AFUB_019740 and Aspergillus clavatus NRRL 1 : ACLA_092150
	AFUA_2G02650		2.22587	Ortholog of Neosartorya fischeri NRRL 181 : NFIA_035050, Aspergillus fumigatus A1163 : AFUB_019750 and Aspergillus clavatus NRRL 1 : ACLA_092140
	AFUA_2G02720		2.19736	Ortholog of Neosartorya fischeri NRRL 181 : NFIA_035120, Aspergillus wentii : Aspwe1_0168875, Aspergillus fumigatus A1163 : AFUB_019820 and Aspergillus clavatus NRRL 1 : ACLA_092070
	AFUA_2G02760	dspD	-2.48534	Ortholog(s) have role in regulation of spore germination
	AFUA_2G02950		-3.31824	Has domain(s) with predicted oxidoreductase activity and role in oxidation-reduction process
	AFUA_2G03030	prp8	-2.10661	Putative pre-mRNA splicing factor; intein-containing protein, inteins are protein intervening sequences that can self-excise through protein splicing
	AFUA_2G03040		-2.01955	Ribosomal protein L34
	AFUA_2G03060		2.70627	Ortholog(s) have role in mRNA cis splicing, via spliceosome and mitochondrion, nuclear telomeric heterochromatin localization
	AFUA_2G03090	hmt1	-2.31928	Putative vacuolar ABC heavy metal transporter
	AFUA_2G03120	utr2	-2.55185	Putative cell wall glucanase; transcript induced by exposure to human airway epithelial cells
	AFUA_2G03140		-2.22116	Ortholog(s) have L-methionine-(S)-S-oxide reductase activity, peptide-methionine (S)-S-oxide reductase activity and role in L-methionine salvage from methionine sulphoxide, cellular response to oxidative stress
	AFUA_2G03190		-4.20364	Ortholog of A. nidulans FGSC A4 : AN11476, Neosartorya fischeri NRRL 181 : NFIA_035550, Aspergillus wentii : Aspwe1_0167491, Aspwe1_0172197 and Aspergillus versicolor : Aspve1_0086542, Aspve1_0089117
	AFUA_2G03220		-2.30521	Ortholog of A. nidulans FGSC A4 : AN4508/bxiA, A. niger CBS 513.88 : An07g07670, A. oryzae RIB40 : AO090120000264, Aspergillus wentii : Aspwe1_0172263 and Aspergillus sydowii : Aspsy1_0213187
	AFUA_2G03230		3.64939	Has domain(s) with predicted alpha-amylase activity, calcium ion binding, catalytic activity, cation binding activity and role in carbohydrate catabolic process, carbohydrate metabolic process
	AFUA_2G03250		2.48012	Ortholog of A. nidulans FGSC A4 : AN4506, A. niger CBS 513.88 : An07g07680, A. oryzae RIB40 : AO090120000262, Aspergillus wentii : Aspwe1_0059757 and Aspergillus sydowii : Aspsy1_0073302
	AFUA_2G03290	artA	-2.05228	14-3-3 family protein; predicted gene pair with AFUA_6G06750; conidia-enriched protein; protein induced by hydrogen peroxide; reacts with rabbit immunosera exposed to A. fumigatus conidia; hypoxia repressed protein
	AFUA_2G03360		-2.0181	Ortholog(s) have role in budding cell apical bud growth, cell separation after cytokinesis and cellular bud neck localization
	AFUA_2G03370		2.26994	Ortholog(s) have role in ER to Golgi vesicle-mediated transport and endoplasmic reticulum localization
	AFUA_2G03380		-2.91705	Ortholog(s) have cytosolic large ribosomal subunit, hyphal cell wall, mitochondrion, nucleus localization
	AFUA_2G03540		3.05883	Ortholog of A. nidulans FGSC A4 : AN3032, A. fumigatus Af293 : Afu3g08990/cspA, A. niger CBS 513.88 : An16g02540, Aspergillus clavatus NRRL 1 : ACLA_036960 and Aspergillus sydowii : Aspsy1_0757763
	AFUA_2G03560	tcsC	-2.22332	Group III two-component sensor kinase; required activation of the HOG pathway and for growth under hyperosmotic stress; required for resistance to the fungicide fludioxonil; mutants sporulate normally and have wild-type conidial viability
	AFUA_2G03610		-3.2648	Putative inosine 5'-monophosphate (IMP) dehydrogenase; reacts with rabbit immunosera exposed to A. fumigatus conidia; transcript induced by exposure to human airway epithelial cells; snoRNA Afu-210 encoded within intron 2
	AFUA_2G03710		2.42223	Ortholog(s) have role in establishment of cell polarity, hyphal growth and hyphal tip polarisome localization
	AFUA_2G03720	cyp4	-3.48236	Putative cyclophilin; peptidyl-prolyl cis-trans isomerase; allergen Asp f 11; transcript induced by growth on hydrogen peroxide
	AFUA_2G03730		-3.21606	Putative high affinity copper transporter; transcript up-regulated in hyphae upon exposure to neutrophils
	AFUA_2G03750		2.7199	Has domain(s) with predicted ATP binding, DNA binding, helicase activity, nucleic acid binding activity
	AFUA_2G03780		2.57181	Ortholog of A. nidulans FGSC A4 : AN3808, A. niger CBS 513.88 : An07g08350, Aspergillus wentii : Aspwe1_0051545, Aspergillus sydowii : Aspsy1_0907892 and Aspergillus terreus NIH2624 : ATET_09511
	AFUA_2G03830	aspf4	-6.53536	Allergen Asp f 4; higher expression in biofilm vs planktonic cells; transcript induced by growth on hydrogen peroxide
	AFUA_2G03850		2.70623	Ortholog of A. nidulans FGSC A4 : AN3802, A. niger CBS 513.88 : An07g08470, A. oryzae RIB40 : AO090005001512, Aspergillus wentii : Aspwe1_0051551 and Aspergillus sydowii : Aspsy1_0088749
	AFUA_2G03860	zrfB	-7.30377	Low affinity plasma membrane zinc transporter; induced by zinc depletion, ZafA-dependent; overexpression decreases zinc uptake, heme biosynthesis and triacetylfusarinine C (TAFC) siderophore production; induced in neutrophil-exposed conidia
	AFUA_2G03910		2.052	Ortholog(s) have role in cellular response to UV, double-strand break repair via homologous recombination, postreplication repair and mitotic spindle, mitotic spindle pole body, nucleus localization
	AFUA_2G03950	phzA	-2.08394	Protein phosphatase Z; involved in fungal resistance to oxidative stress
	AFUA_2G03960		3.37911	Has domain(s) with predicted acid phosphatase activity, metal ion binding activity
	AFUA_2G03970		-2.19482	Ortholog(s) have cytosol, nucleus localization
	AFUA_2G03990		-2.33606	Ortholog of A. nidulans FGSC A4 : AN3791, A. niger CBS 513.88 : An07g08650, A. oryzae RIB40 : AO090005001527, Aspergillus wentii : Aspwe1_0183621 and Aspergillus sydowii : Aspsy1_0150415
	AFUA_2G04030		2.24014	Ortholog(s) have role in heterochromatin maintenance, mitotic recombination-dependent replication fork processing, mitotic sister chromatid segregation, regulation of phenotypic switching
	AFUA_2G04050		2.39035	Ortholog of A. nidulans FGSC A4 : AN5229, A. niger CBS 513.88 : An07g08750, A. oryzae RIB40 : AO090005001534, Aspergillus wentii : Aspwe1_0515975 and Aspergillus sydowii : Aspsy1_0134382
	AFUA_2G04080		-4.80081	Ortholog(s) have acetate transmembrane transporter activity, ammonium transmembrane transporter activity and role in ammonium transport, nitrogen utilization, plasma membrane acetate transport
	AFUA_2G04130		-2.04207	40S ribosomal protein S11
	AFUA_2G04180		2.49286	Predicted adhesin-like protein
	AFUA_2G04210	hmgX	2.37535	Protein with no conserved domains and no similarities to any proteins with known function; induced by tyrosine; mutants fail to produce pyomelanin
	AFUA_2G04220	hmgA	2.67576	Homogentisate 1,2-dioxygenase involved in L-tyrosine degradation; induced by L-tyrosine; mutants produce less pyomelanin when grown on tyrosine as the sole carbon source; transcript induced by exposure to human airway epithelial cells
	AFUA_2G04270		-3.11525	Ortholog(s) have protein channel activity, role in mitochondrial genome maintenance, protein import into mitochondrial matrix and mitochondrial inner membrane presequence translocase complex localization
	AFUA_2G04380		2.24391	Ortholog of A. nidulans FGSC A4 : AN3975, AN9193/llmJ, AN2891 and A. fumigatus Af293 : Afu1g10150, Afu3g15150, Afu3g15280, Afu6g03300
	AFUA_2G04400		-3.7338	Ortholog of A. nidulans FGSC A4 : AN10235, A. niger CBS 513.88 : An11g03330, A. oryzae RIB40 : AO090003001565, Aspergillus wentii : Aspwe1_0120274 and Aspergillus terreus NIH2624 : ATET_06071
	AFUA_2G04440		-2.85599	Ortholog(s) have cytosol localization
	AFUA_2G04460		2.62066	Ortholog(s) have cytosol, nucleus localization
	AFUA_2G04530		2.44461	Ortholog of Aspergillus fumigatus A1163 : AFUB_021560
	AFUA_2G04550		3.24359	Has domain(s) with predicted substrate-specific transmembrane transporter activity, transmembrane transporter activity, role in transmembrane transport and integral component of membrane, membrane localization
	AFUA_2G04620	bipA	-3.21742	Hsp70 chaperone; protein enriched in dormant conidia
	AFUA_2G04720		2.73511	Ortholog(s) have thiol-dependent ubiquitin-specific protease activity
	AFUA_2G04780		2.57753	Ortholog(s) have cytosol, nucleus localization
	AFUA_2G04940		-2.2074	Ortholog(s) have mRNA binding activity, role in telomere maintenance and cytoplasm, nucleus localization
	AFUA_2G04950		2.2798	Ortholog of A. nidulans FGSC A4 : AN2088, A. niger CBS 513.88 : An11g04660, A. oryzae RIB40 : AO090003000298, Aspergillus wentii : Aspwe1_0177253 and Aspergillus sydowii : Aspsy1_0054006
	AFUA_2G05000		3.16425	Ortholog(s) have aminopeptidase activity, role in proteolysis involved in cellular protein catabolic process and extracellular region localization
	AFUA_2G05040		-2.70484	Protein involved in glycosylphosphatidylinositol (GPI)-anchor biosynthesis and remodeling
	AFUA_2G05115		2.39336	Ortholog of A. nidulans FGSC A4 : AN7889, AN4657, A. fumigatus Af293 : Afu1g00920, Afu2g02370, Afu3g06425 and A. niger CBS 513.88 : An07g04250, An05g02120, An01g11840, An12g06960, An03g03340
	AFUA_2G05200		2.69965	Ortholog(s) have role in syncytium formation by plasma membrane fusion, vacuolar proton-transporting V-type ATPase complex assembly and integral component of endoplasmic reticulum membrane localization
	AFUA_2G05210		2.64768	Ortholog(s) have anaphase-promoting complex, cytosol localization
	AFUA_2G05420		2.67065	Ortholog(s) have nucleolus localization
	AFUA_2G05500		-2.61874	Ortholog(s) have oxidoreductase activity and mitochondrion localization
	AFUA_2G05510		-3.82077	Ortholog(s) have proton-transporting ATP synthase activity, rotational mechanism activity and role in ATP synthesis coupled proton transport
	AFUA_2G05540		3.64564	Ortholog(s) have DNA binding activity, role in mRNA cis splicing, via spliceosome and Prp19 complex, cytosol, post-mRNA release spliceosomal complex localization
	AFUA_2G05560		2.7265	Putative exonuclease
	AFUA_2G05620		2.63235	Ortholog(s) have histone binding activity, role in histone exchange and Swr1 complex, cytoplasm localization
	AFUA_2G05670		-2.36564	Ortholog(s) have poly(U) RNA binding activity, role in negative regulation of induction of conjugation with cellular fusion by negative regulation of transcription from RNA polymerase II promoter and cytosol localization
	AFUA_2G05720		3.03276	Ortholog of A. nidulans FGSC A4 : AN7484, A. niger CBS 513.88 : An02g14170, A. oryzae RIB40 : AO090001000689, Aspergillus wentii : Aspwe1_0046318 and Aspergillus sydowii : Aspsy1_0153479
	AFUA_2G05730	mirC	-2.43022	Putative siderophore transporter
	AFUA_2G05740		-2.59012	Putative Rho-type GTPase
	AFUA_2G05850		-2.27373	Ortholog(s) have double-stranded DNA binding activity and role in double-strand break repair, mitotic cohesin loading
	AFUA_2G05860	pmr1	2.84922	Putative golgi apparatus Ca2+/Mn2+ P-type ATPase; mutant shows increased expression of calcineurin pathway genes
	AFUA_2G05870		3.11117	Ortholog of Aspergillus fumigatus A1163 : AFUB_022910
	AFUA_2G05890		2.2711	Ortholog(s) have role in autophagy of peroxisome, establishment of cell polarity, filamentous growth of a population of unicellular organisms, macroautophagy and protein localization by the Cvt pathway, more
	AFUA_2G05910	hxkA	-2.06858	Putative hexokinase; protein induced by heat shock
	AFUA_2G05950		-2.62401	Ortholog(s) have U3 snoRNA binding, U4 snRNA binding activity and role in mRNA splicing, via spliceosome, maturation of SSU-rRNA from tricistronic rRNA transcript (SSU-rRNA, 5.8S rRNA, LSU-rRNA)
	AFUA_2G05960		-2.26358	Has domain(s) with predicted nucleic acid binding, nucleotide binding activity
	AFUA_2G06100		-2.55052	Ortholog of A. nidulans FGSC A4 : AN7443, A. niger CBS 513.88 : An02g14710, A. oryzae RIB40 : AO090001000726, Aspergillus wentii : Aspwe1_0110234 and Aspergillus sydowii : Aspsy1_0152786
	AFUA_2G06140		-2.05154	Ortholog(s) have uracil DNA N-glycosylase activity, role in DNA repair and mitochondrion, nucleus localization
	AFUA_2G06150	pdiA	-3.18522	Putative protein disulfide isomerase; conidial surface associated
	AFUA_2G06260		2.13963	Ortholog of Aspergillus fumigatus A1163 : AFUB_023340
	AFUA_2G07380		-2.81892	Ribosomal protein L18
	AFUA_2G07550		2.43999	Ortholog(s) have histone kinase activity (H3-S10 specific) activity
	AFUA_2G07560		2.71174	Ortholog(s) have role in mitochondrial protein processing, mitochondrial proton-transporting ATP synthase complex assembly and extrinsic component of mitochondrial inner membrane, mitochondrial intermembrane space localization
	AFUA_2G07640		3.45257	Ortholog of A. nidulans FGSC A4 : AN5826, A. niger CBS 513.88 : An05g00180, Neosartorya fischeri NRRL 181 : NFIA_083370, Aspergillus wentii : Aspwe1_0043748 and Aspergillus versicolor : Aspve1_0082576
	AFUA_2G07680	sidA	-4.012	L-ornithine N5-oxygenase; first committed step in siderophore biosynthesis; essential for virulence; induced by exposure to human airway epithelial cells; expression up-regulated by iron starvation; activated by L-arginine; SrbA-regulated
	AFUA_2G07750		2.17477	Has domain(s) with predicted hydrolase activity, hydrolase activity, acting on acid halide bonds, in C-halide compounds activity and role in metabolic process
	AFUA_2G07770	rasB	-2.31659	Ras family GTPase protein
	AFUA_2G07780		2.2648	Has domain(s) with predicted catalytic activity and role in metabolic process
	AFUA_2G07800		-3.01362	Putative glycophosphatidylinositol (GPI)-anchored cell wall protein; predicted adhesin-like protein
	AFUA_2G07810		-2.09191	Putative cytosolic hydroxymethyltransferase
	AFUA_2G07910		2.11629	Ortholog(s) have role in carbohydrate import across plasma membrane and Golgi apparatus, fungal-type vacuole membrane localization
	AFUA_2G07920		3.32213	Has domain(s) with predicted electron transfer activity, heme binding, iron ion binding, oxidoreductase activity, acting on paired donors, with incorporation or reduction of molecular oxygen activity and role in oxidation-reduction process
	AFUA_2G07930		3.31531	Ortholog of Aspergillus brasiliensis : Aspbr1_0046060, Neosartorya fischeri NRRL 181 : NFIA_083620, Aspergillus fumigatus A1163 : AFUB_023950 and Aspergillus sydowii : Aspsy1_0094350
	AFUA_2G07960		-2.58719	Ortholog(s) have protein kinase regulator activity, role in regulation of translational elongation and cytosolic ribosome, extracellular region, mitochondrion localization
	AFUA_2G07970		-2.21398	60S ribosomal protein L19
	AFUA_2G08040		-2.54763	C6 finger domain protein; transcript up-regulated in conidia exposed to neutrophils
	AFUA_2G08280	maeA	-4.48966	Putative NADP-dependent malic enzyme
	AFUA_2G08340		-5.71682	Ortholog of A. nidulans FGSC A4 : AN6172, A. niger CBS 513.88 : An05g00970, A. oryzae RIB40 : AO090011000871, Aspergillus wentii : Aspwe1_0176098 and Aspergillus sydowii : Aspsy1_0151670
	AFUA_2G08560		3.07304	Ortholog(s) have nuclear pore localization
	AFUA_2G08570		-2.10517	Ortholog(s) have RNA cap binding activity, role in mRNA splicing, via spliceosome and commitment complex, cytosol, mitotic spindle, nuclear cap binding complex localization
	AFUA_2G08590	pptA	2.0958	Putative 4'-phosphopantetheinyl transferase (4'-PPTase); plays a role in non-ribosomal peptide synthetase activation; putative ortholog of A. nidulans npgA
	AFUA_2G08650		-2.14839	Ortholog(s) have endoplasmic reticulum localization
	AFUA_2G08690		-2.03687	Ortholog(s) have role in mitochondrion organization, nuclear migration, nucleus organization, spore germination, syncytium formation by plasma membrane fusion
	AFUA_2G08740	zrfF	-34.0122	Ortholog(s) have endoplasmic reticulum membrane localization
	AFUA_2G08770		2.10944	Has domain(s) with predicted zinc ion binding activity
	AFUA_2G08910		2.25222	Has domain(s) with predicted role in transmembrane transport and integral component of membrane localization
	AFUA_2G08920		2.51412	GDSL Lipase/Acylhydrolase family protein; transcript up-regulated in conidia exposed to neutrophils
	AFUA_2G08990		-2.20113	Ortholog(s) have GDP-dissociation inhibitor activity, GTPase activator activity, translation initiation factor activity, translation initiation factor binding activity
	AFUA_2G09000		2.81644	Protein of unknown function; calcium induced
	AFUA_2G09090		-2.59997	Ortholog(s) have role in mitochondrion inheritance, negative regulation of proteolysis, protein folding, replicative cell aging and mitochondrial inner membrane, peroxisomal importomer complex, plasma membrane localization
	AFUA_2G09100		2.03367	Ortholog(s) have role in nuclear-transcribed mRNA catabolic process, meiosis-specific transcripts and nucleus localization
	AFUA_2G09110		-3.54036	Has domain(s) with predicted ammonia-lyase activity, role in L-phenylalanine catabolic process, biosynthetic process and cytoplasm localization
	AFUA_2G09120		2.48613	Has domain(s) with predicted ATP binding, DNA binding, helicase activity, methyltransferase activity, nucleic acid binding, zinc ion binding activity and role in DNA methylation
	AFUA_2G09130		-2.63129	Putative NADH-ubiquinone dehydrogenase, 24 kDa subunit; induced by exposure to artemisinin
	AFUA_2G09200		-3.04394	60S ribosomal protein L30
	AFUA_2G09210		-2.03604	60S ribosomal protein L10; reacts with rabbit immunosera exposed to A. fumigatus conidia
	AFUA_2G09250		2.8788	Ortholog(s) have metallochaperone activity, pyridoxal phosphate binding activity, role in manganese ion transport, pyridoxal phosphate transport and mitochondrion localization
	AFUA_2G09290	hsp60	-3.01441	Putative antigenic mitochondrial protein; reacts with rabbit immunosera exposed to A. fumigatus conidia; hypoxia induced protein
	AFUA_2G09360		2.7066	Has domain(s) with predicted DNA binding, RNA polymerase II transcription factor activity, sequence-specific DNA binding, zinc ion binding activity and role in regulation of transcription, DNA-templated, transcription, DNA-templated
	AFUA_2G09370		2.27128	Has domain(s) with predicted oxidoreductase activity, acting on CH-OH group of donors activity and role in oxidation-reduction process
	AFUA_2G09380		3.09313	Putative cutinase
	AFUA_2G09400		2.32807	Putative Baeyer-Villiger monooxygenase (BVMO)
	AFUA_2G09410		2.93288	Ortholog of A. oryzae RIB40 : AO090010000111, Neosartorya fischeri NRRL 181 : NFIA_084910, Aspergillus fumigatus A1163 : AFUB_025270 and Aspergillus clavatus NRRL 1 : ACLA_081200
	AFUA_2G09490		-2.06014	Eukaryotic translation initiation factor subunit eIF-4F
	AFUA_2G09510		-2.84909	Protein of unknown function; transcript downregulated in response to voriconazole
	AFUA_2G09560		-3.40686	Ortholog(s) have single-stranded DNA binding activity and role in DNA strand renaturation, cellular response to drug, interstrand cross-link repair, mitochondrial genome maintenance, recombinational repair
	AFUA_2G09760		-2.38804	Has domain(s) with predicted structural constituent of ribosome activity, role in translation and ribosome localization
	AFUA_2G09800		2.88114	Ortholog(s) have U1 snRNP, cytosol localization
	AFUA_2G09820		3.29947	Ortholog(s) have role in protein import into mitochondrial matrix and mitochondrial inner membrane presequence translocase complex, plasma membrane localization
	AFUA_2G09830		2.82435	Ortholog(s) have GTPase activator activity and role in COPI coating of Golgi vesicle, ER to Golgi vesicle-mediated transport, retrograde vesicle-mediated transport, Golgi to ER
	AFUA_2G09860		2.34452	Putative purine-cytosine permease
	AFUA_2G09880		-2.40924	Ortholog of Aspergillus fumigatus A1163 : AFUB_025720
	AFUA_2G09910	faa4	-2.38201	Putative long chain fatty acid CoA ligase; fatty acid activator; hypoxia repressed protein
	AFUA_2G09960	ssc70	-2.71926	Putative mitochondrial Hsp70 chaperone; reacts with rabbit immunosera exposed to A. fumigatus conidia; hypoxia induced protein
	AFUA_2G10070		-3.33238	Putative carbamoyl-phosphate synthetase, large subunit
	AFUA_2G10090		-3.14122	40S ribosomal protein S15
	AFUA_2G10205		2.46473	Ortholog of A. niger CBS 513.88 : An16g04780, A. oryzae RIB40 : AO090011000615, Neosartorya fischeri NRRL 181 : NFIA_085600 and Aspergillus wentii : Aspwe1_0045132
	AFUA_2G10230		2.39279	Putative inositol oxygenase
	AFUA_2G10270	tor	-2.27687	Tor kinase, involved in regulation cell wall biosynthesis and nutrient sensing
	AFUA_2G10280		2.90795	Ortholog(s) have carbonyl reductase (NADPH) activity, role in methylglyoxal metabolic process, pyruvate metabolic process and biofilm matrix, cytosol, nucleus localization
	AFUA_2G10290		-2.39149	Ortholog(s) have mitochondrial ribosome localization
	AFUA_2G10380		-2.09663	Has domain(s) with predicted translation initiation factor activity and eukaryotic translation initiation factor 3 complex localization
	AFUA_2G10440		-4.15075	Ortholog(s) have mRNA binding, small ribosomal subunit rRNA binding activity and role in maturation of SSU-rRNA from tricistronic rRNA transcript (SSU-rRNA, 5.8S rRNA, LSU-rRNA), ribosomal small subunit assembly
	AFUA_2G10500		-2.3742	40S ribosomal protein Rps16
	AFUA_2G10510		-2.39654	Ortholog(s) have structural constituent of ribosome activity and fungal-type vacuole, mitochondrial large ribosomal subunit localization
	AFUA_2G10520	uaZ	-2.07474	Putative urate oxidase; immunoreactive protein
	AFUA_2G10590		-3.02988	Ortholog(s) have protein disulfide isomerase activity and Golgi apparatus, endoplasmic reticulum localization
	AFUA_2G10600		-2.37521	Putative NADH dehydrogenase; mutation causes increased azole resistance
	AFUA_2G10610		-2.1675	Ortholog(s) have ubiquitin binding activity
	AFUA_2G10620		-2.53236	Ortholog(s) have protein serine/threonine kinase activity, protein serine/threonine kinase inhibitor activity
	AFUA_2G10640		2.6789	Ortholog(s) have chromatin binding, histone acetyltransferase activity, phosphatidylserine binding, sequence-specific DNA binding, transcription coactivator activity
	AFUA_2G10690		-2.10033	Putative MFS phosphate transporter; transcript up-regulated in conidia exposed to neutrophils
	AFUA_2G10720		2.25992	Ortholog of A. nidulans FGSC A4 : AN5933, A. niger CBS 513.88 : An02g02500, Aspergillus wentii : Aspwe1_0061884, Aspergillus sydowii : Aspsy1_0044922 and Aspergillus terreus NIH2624 : ATET_01504
	AFUA_2G10910		2.82801	Putative maltose permease; MFS alpha-glucoside transporter; transcript up-regulated in conidia exposed to neutrophils
	AFUA_2G10930		-2.72299	Ortholog(s) have role in ER to Golgi vesicle-mediated transport, protein retention in ER lumen, retrograde vesicle-mediated transport, Golgi to ER
	AFUA_2G11010		2.57232	Ortholog(s) have dihydroorotate dehydrogenase activity, orotate reductase (NADH) activity, role in 'de novo' pyrimidine nucleobase biosynthetic process and mitochondrial membrane localization
	AFUA_2G11070		2.36891	Ortholog(s) have nucleus localization
	AFUA_2G11120	gtmA	-19.6519	Has domain(s) with predicted methyltransferase activity
	AFUA_2G11130		2.47558	Has domain(s) with predicted role in regulation of transcription, DNA-templated and nucleus localization
	AFUA_2G11150		-2.53855	Putative secretory-pathway GDP dissociation inhibitor; transcript and protein levels increase upon exposure to amphotericin B
	AFUA_2G11230		3.02551	Ortholog(s) have cytosol, nuclear periphery, nuclear pore outer ring localization
	AFUA_2G11320		2.60032	Ortholog(s) have endoplasmic reticulum localization
	AFUA_2G11340		-2.46654	Ortholog(s) have role in intracellular sterol transport and fungal-type vacuole lumen localization
	AFUA_2G11370		-2.92525	Ortholog of A. nidulans FGSC A4 : AN5876, AN2876, A. fumigatus Af293 : Afu3g11770, Aspergillus wentii : Aspwe1_0653753 and Aspergillus sydowii : Aspsy1_0146596, Aspsy1_1176317
	AFUA_2G11510		-2.62681	Ortholog(s) have role in assembly of large subunit precursor of preribosome, cellular response to drug, rRNA processing, ribosomal large subunit biogenesis, ribosomal subunit export from nucleus
	AFUA_2G11550	erg28	-3.79314	Putative ergosterol biosynthesis protein
	AFUA_2G11580		2.49802	Has domain(s) with predicted role in transmembrane transport and integral component of membrane localization
	AFUA_2G11590		3.23084	Has domain(s) with predicted transferase activity, transferring hexosyl groups activity and role in metabolic process
	AFUA_2G11620		2.61162	Has domain(s) with predicted catalytic activity, cation binding activity and role in carbohydrate metabolic process
	AFUA_2G11630		2.06093	Ortholog of Aspergillus fumigatus A1163 : AFUB_027390
	AFUA_2G11640		2.38851	Ortholog of A. nidulans FGSC A4 : AN12049, A. niger CBS 513.88 : An02g03700, Aspergillus wentii : Aspwe1_0044384, Aspergillus sydowii : Aspsy1_0058083 and Aspergillus terreus NIH2624 : ATET_01091
	AFUA_2G11650		3.38767	Protein of unknown function; transcript repressed by exposure to human airway epithelial cells
	AFUA_2G11740		2.50585	Ortholog(s) have ATP-dependent peptidase activity and role in chaperone-mediated protein complex assembly, mitochondrial protein catabolic process, protein quality control for misfolded or incompletely synthesized proteins
	AFUA_2G11780		-2.47849	Ortholog(s) have DNA binding transcription factor activity, sequence-specific DNA binding, transcription regulatory region DNA binding activity
	AFUA_2G11830		-2.2275	Ortholog of A. nidulans FGSC A4 : AN6201, A. oryzae RIB40 : AO090026000461, Neosartorya fischeri NRRL 181 : NFIA_087060, Aspergillus wentii : Aspwe1_0175601 and Aspergillus versicolor : Aspve1_0052426
	AFUA_2G11850	rpL3	-3.10501	Allergenic ribosomal L3 protein; allergen Asp f 23; transcript induced in response to dibutyryl cyclic AMP
	AFUA_2G11860		2.19257	Ortholog of A. nidulans FGSC A4 : AN6203, A. oryzae RIB40 : AO090026000457, Aspergillus tubingensis : Asptu1_0039119 and Aspergillus brasiliensis : Aspbr1_0038813
	AFUA_2G11900		-2.68941	Putative pyruvate dehydrogenase kinase; transcript induced in conidia exposed to neutrophils and by exposure to human airway epithelial cells
	AFUA_2G11970		-2.08688	Ortholog(s) have calcium-dependent phospholipase A2 activity, role in phospholipid metabolic process and mitochondrial intermembrane space localization
	AFUA_2G12030		-2.09572	Ortholog(s) have chromatin binding, histone acetyltransferase activity, histone acetyltransferase activity (H4-K12 specific) and histone acetyltransferase activity (H4-K5 specific), more
	AFUA_2G12180		-2.66773	Ortholog(s) have Golgi apparatus, endoplasmic reticulum, fungal-type vacuole membrane localization
	AFUA_2G12210	sin1	2.25484	Ortholog of S. pombe sin1 and A. niger Ramosa
	AFUA_2G12330	acuM	2.17456	Putative regulator of genes involved in gluconeogenesis; required for normal iron incorporation, extracellular siderophore production and growth in iron-deficient media; transcript up-regulated in conidia exposed to neutrophils
	AFUA_2G12400		-2.542	Putative ATP synthase oligomycin sensitivity conferral protein
	AFUA_2G12510		2.35091	Ortholog of Aspergillus fumigatus A1163 : AFUB_028170
	AFUA_2G12550		-2.66227	Has domain(s) with predicted role in transmembrane transport and integral component of membrane localization
	AFUA_2G12580		-2.19292	Ortholog(s) have endoplasmic reticulum localization
	AFUA_2G12600		-2.89988	Ortholog of A. nidulans FGSC A4 : AN6271, A. niger CBS 513.88 : An02g01530, A. oryzae RIB40 : AO090026000355, Aspergillus wentii : Aspwe1_0175672 and Aspergillus sydowii : Aspsy1_0152443
	AFUA_2G12650		2.38256	Has domain(s) with predicted carbon-sulfur lyase activity and role in metabolic process
	AFUA_2G12680		2.64866	Ortholog of A. nidulans FGSC A4 : AN7941, A. fumigatus Af293 : Afu7g00370, A. niger CBS 513.88 : An03g01770, Aspergillus sydowii : Aspsy1_0156290 and Aspergillus terreus NIH2624 : ATET_07370
	AFUA_2G12730		2.51027	Has domain(s) with predicted role in guanosine tetraphosphate metabolic process
	AFUA_2G12760		2.41854	Protein of unknown function; transcript induced by voriconazole
	AFUA_2G12770		2.7705	Has domain(s) with predicted alpha-L-arabinofuranosidase activity and role in L-arabinose metabolic process
	AFUA_2G12780		2.62052	Ortholog of A. nidulans FGSC A4 : AN5364, A. fumigatus Af293 : Afu4g01160, Neosartorya fischeri NRRL 181 : NFIA_044160, NFIA_087930 and Aspergillus wentii : Aspwe1_0097047
	AFUA_2G12790		2.15304	Has domain(s) with predicted role in transmembrane transport and integral component of membrane localization
	AFUA_2G12820		2.8718	Has domain(s) with predicted phosphopantetheine binding activity
	AFUA_2G12990		2.22107	Ortholog(s) have cytosol, nucleus localization
	AFUA_2G13000		-2.37679	Ortholog of A. niger CBS 513.88 : An02g01710, Neosartorya fischeri NRRL 181 : NFIA_088170, Aspergillus kawachii : Aspka1_0172685 and Aspergillus fumigatus A1163 : AFUB_028620
	AFUA_2G13010		-2.37368	Putative cytochrome c oxidase polypeptide; protein level decreases upon heat shock; hypoxia induced protein
	AFUA_2G13020		2.69875	Ortholog(s) have dicarboxylic acid transmembrane transporter activity, role in dicarboxylic acid transport and mitochondrial envelope, plasma membrane localization
	AFUA_2G13040	grpE	2.30108	Mitochondrial co-chaperone; protein level decreases upon heat shock
	AFUA_2G13050		2.24437	Ortholog(s) have carboxylic ester hydrolase activity
	AFUA_2G13110	cycA	-2.4114	Cytochrome c; transcript derepressed during iron starvation in hapX mutant; SrbA-regulated during hypoxia; loss of cycA results in increased levels of AoxA activity, delayed germination and reduced growth in normoxia and hypoxia
	AFUA_2G13120		2.59325	Ortholog of A. nidulans FGSC A4 : AN6245, A. niger CBS 513.88 : An02g01860, A. oryzae RIB40 : AO090026000269, Aspergillus wentii : Aspwe1_0031335 and Aspergillus sydowii : Aspsy1_0150794
	AFUA_2G13130		2.65518	Ortholog(s) have role in exonucleolytic trimming to generate mature 3'-end of 5.8S rRNA from tricistronic rRNA transcript (SSU-rRNA, 5.8S rRNA, LSU-rRNA), nuclear polyadenylation-dependent tRNA catabolic process, rRNA catabolic process
	AFUA_2G13140	ime2	-2.02342	Protein with homology to Ime2p, a serine/threonine protein kinase involved in activation of meiosis of S. cerevisiae; stuA-dependent up-regulation in developmentally competent hyphae
	AFUA_2G13180		3.26086	Ortholog of Aspergillus fumigatus A1163 : AFUB_028820
	AFUA_2G13210		2.43422	Ortholog(s) have nucleolus localization
	AFUA_2G13240		-2.13444	Putative V-type ATPase, B subunit; transcript induced by exposure to human airway epithelial cells
	AFUA_2G13300		2.38601	Ortholog of A. nidulans FGSC A4 : AN10795, AN6721, A. fumigatus Af293 : Afu5g01480, A. niger CBS 513.88 : An16g00890 and A. oryzae RIB40 : AO090011000070, AO090026000292
	AFUA_2G13320		-2.05222	Ortholog(s) have role in chronological cell aging, hyphal growth, mitochondrial fission, peroxisome fission and mitochondrial outer membrane, peroxisome localization
	AFUA_2G13350		2.44761	Ortholog(s) have RNA polymerase II repressing transcription factor binding, RNA polymerase II transcription coactivator activity, RNA polymerase II transcription corepressor activity
	AFUA_2G13380		2.62932	Ortholog(s) have RNA polymerase II transcription factor activity, sequence-specific DNA binding, sequence-specific DNA binding activity
	AFUA_2G13430	csmB	-2.48254	Putative chitin synthase; highly expressed in biofilm
	AFUA_2G13440	chsE	-2.11756	Putative class V chitin synthase; required for normal hyphal growth, conidiation and normal conidiophore development; mutants have decreased chitin content
	AFUA_2G13530		-2.29365	Putative translation elongation factor EF-2 subunit; protein abundant in conidia; protein induced by heat shock
	AFUA_2G13660		3.31408	Ortholog of A. nidulans FGSC A4 : AN2411, A. niger CBS 513.88 : An02g05520, A. oryzae RIB40 : AO090026000242, Aspergillus wentii : Aspwe1_0045469 and Aspergillus sydowii : Aspsy1_0341196
	AFUA_2G13680		-2.07821	Putative calcium/calmodulin-dependent protein kinase; transcript induced by exposure to human airway epithelial cells
	AFUA_2G13710		-2.07688	NADH-ubiquinone oxidoreductase 49 kDa subunit
	AFUA_2G13780		-2.20861	Ortholog(s) have U2 snRNP, post-mRNA release spliceosomal complex localization
	AFUA_2G13820		2.47592	Has domain(s) with predicted nucleic acid binding activity
	AFUA_2G13830		2.9409	Ortholog of A. niger CBS 513.88 : An02g05320, A. oryzae RIB40 : AO090026000191, Neosartorya fischeri NRRL 181 : NFIA_089010, Aspergillus wentii : Aspwe1_0045486 and Aspergillus versicolor : Aspve1_0481946
	AFUA_2G13860		-2.22466	Histone H4
	AFUA_2G13890	anxc3.2	2.49388	Putative annexin; calcium induced
	AFUA_2G14010		-2.5526	Ortholog of A. nidulans FGSC A4 : AN6370, A. oryzae RIB40 : AO090026000159, Aspergillus wentii : Aspwe1_0696714, Aspergillus sydowii : Aspsy1_0031745 and Aspergillus terreus NIH2624 : ATET_01392
	AFUA_2G14030		-2.25826	Ortholog(s) have arginine-tRNA ligase activity, role in arginyl-tRNA aminoacylation and cytosol, mitochondrion localization
	AFUA_2G14090		2.91722	Ortholog(s) have cytosol localization
	AFUA_2G14220		-2.11747	Ortholog(s) have lysophosphatidic acid acyltransferase activity, role in cellular triglyceride homeostasis, lipid particle organization, protein targeting to vacuole and Golgi apparatus, endoplasmic reticulum, lipid droplet localization
	AFUA_2G14240		2.78249	Ortholog of A. nidulans FGSC A4 : AN10801, A. niger CBS 513.88 : An02g01250, A. oryzae RIB40 : AO090023000105, Aspergillus wentii : Aspwe1_0142014 and Aspergillus sydowii : Aspsy1_0132641
	AFUA_2G14270		-2.04464	Putative actin-binding protein; hypoxia repressed protein
	AFUA_2G14310		3.32382	Has domain(s) with predicted nucleoside-triphosphatase activity, nucleotide binding activity
	AFUA_2G14320		2.64486	Ortholog of A. nidulans FGSC A4 : AN8638/cetJ, A. fumigatus Af293 : Afu3g13130, Afu4g00730, Afu8g01530, A. niger CBS 513.88 : An12g10710, An01g01230 and A. oryzae RIB40 : AO090113000154
	AFUA_2G14330		-2.33384	Ortholog of Aspergillus fumigatus A1163 : AFUB_029950
	AFUA_2G14340		2.13229	Ortholog of A. nidulans FGSC A4 : AN10301, A. niger CBS 513.88 : An08g01260, An02g00910, A. oryzae RIB40 : AO090103000486 and Aspergillus wentii : Aspwe1_0072512, Aspwe1_0148005
	AFUA_2G14360	eng2	3.02528	GPI-anchored endo-beta-1,3-glucanase; A. nidulans ortholog xgeA has licheninase activity and has role in glucan catabolic process
	AFUA_2G14420		2.38239	Putative cutinase with a predicted role in cutin degradation; repressed by exposure to artemisinin
	AFUA_2G14440		2.55644	Has domain(s) with predicted electron transfer activity, heme binding, iron ion binding, oxidoreductase activity, acting on paired donors, with incorporation or reduction of molecular oxygen activity and role in oxidation-reduction process
	AFUA_2G14510		2.63141	Ortholog of A. nidulans FGSC A4 : AN2391, A. niger CBS 513.88 : An02g00660, An07g03040, A. oryzae RIB40 : AO090023000055, AO090026000077, AO090020000644 and Aspergillus wentii : Aspwe1_0163838
	AFUA_2G14540		2.79275	Ortholog(s) have cellulase activity and role in glucan catabolic process
	AFUA_2G14560		2.54442	Has domain(s) with predicted catalytic activity, lyase activity and role in metabolic process
	AFUA_2G14580		2.39304	Ortholog(s) have role in hyphal growth and endoplasmic reticulum localization
	AFUA_2G14590		-2.88235	MFS monosaccharide transporter; calcium induced; transcript up-regulated in conidia exposed to neutrophils and to human airway epithelial cells
	AFUA_2G14600		2.7132	Ortholog(s) have sterol esterase activity, role in cell wall mannoprotein biosynthetic process, sterol metabolic process and integral component of membrane, plasma membrane localization
	AFUA_2G14610		2.20574	Has domain(s) with predicted nutrient reservoir activity and role in oxalate metabolic process
	AFUA_2G14630	yteR	2.11124	Putative cell wall glycosyl hydrolase
	AFUA_2G14640		2.48931	Ortholog of Aspergillus fumigatus A1163 : AFUB_030280
	AFUA_2G14670		-2.32259	Ortholog(s) have cytosol, eukaryotic 43S preinitiation complex, eukaryotic translation initiation factor 3 complex, eIF3e, eukaryotic translation initiation factor 3 complex, eIF3m, nucleus localization
	AFUA_2G14680	flbB	-2.6767	Bzip developmental regulator; role in asexual development, gliotoxin production; locus encodes two transcripts flbB-beta and flbB-alpha; shorter transcript accumulates during asexual development, remains high in conidia; hypoxia-repressed
	AFUA_2G14730		2.09872	Ortholog(s) have role in mitochondrion transport along microtubule, vesicle transport along microtubule and cytoplasmic microtubule, early endosome localization
	AFUA_2G14750		-2.38621	Putative endo-arabinase; transcript downregulated in response to voriconazole
	AFUA_2G14770		3.02015	Has domain(s) with predicted catalytic activity and role in metabolic process
	AFUA_2G14790		3.70534	Ortholog of A. nidulans FGSC A4 : AN7552, A. oryzae RIB40 : AO090026000798, Aspergillus wentii : Aspwe1_0692743, Aspergillus sydowii : Aspsy1_0058559 and Aspergillus terreus NIH2624 : ATET_07821
	AFUA_2G14890		-2.13602	Ortholog(s) have cytosol, nucleus localization
	AFUA_2G14980		2.61833	Ortholog(s) have thiamine transmembrane transporter activity, role in thiamine pyrophosphate transmembrane transport and integral component of mitochondrial inner membrane localization
	AFUA_2G14990		-2.43921	Tubulin alpha-2 subunit; gene pair with AFUA_1G02550 (tubulin alpha-1 subunit)
	AFUA_2G15120		2.19014	Ortholog of Aspergillus fumigatus A1163 : AFUB_030780
	AFUA_2G15140		3.66595	Putative MSF drug transporter; transcript repressed by exposure to human airway epithelial cells
	AFUA_2G15180		-2.41846	Ortholog of A. nidulans FGSC A4 : AN7587, A. niger CBS 513.88 : An09g03440, A. oryzae RIB40 : AO090012000301, Aspergillus wentii : Aspwe1_0054076 and Aspergillus sydowii : Aspsy1_0058595
	AFUA_2G15190		-2.14631	Ortholog(s) have ribulose-phosphate 3-epimerase activity, role in pentose-phosphate shunt and cytosol, nucleus localization
	AFUA_2G15240	optB	3.28968	Small oligopeptide transporter; 14 transmembrane domains; transcript downregulated in response to voriconazole; induced by growth on BSA as a sole nitrogen source
	AFUA_2G15290		6.09981	Conidia-enriched protein of unknown function; transcript downregulated in response to voriconazole; hypoxia repressed protein
	AFUA_2G15320		-3.18194	Has domain(s) with predicted role in transmembrane transport and integral component of membrane localization
	AFUA_2G15340		3.52247	Has domain(s) with predicted DNA binding transcription factor activity, RNA polymerase II transcription factor activity, sequence-specific DNA binding, zinc ion binding activity and role in regulation of transcription, DNA-templated
	AFUA_2G15430		-2.85763	Sorbitol/xylulose reductase
	AFUA_2G15480		2.25325	Ortholog of A. nidulans FGSC A4 : AN7607, A. niger CBS 513.88 : An15g05550, An12g07620, A. oryzae RIB40 : AO090012000281, AO090020000707 and Aspergillus wentii : Aspwe1_0025841, Aspwe1_0037842, Aspwe1_0044672
	AFUA_2G15570		2.39391	Ortholog(s) have GTP binding, GTPase activity and role in hyphal growth, intracellular protein transport, positive regulation of TORC2 signaling, retrograde transport, endosome to Golgi
	AFUA_2G15600		3.13407	Ortholog(s) have cytosol, nucleus localization
	AFUA_2G15610		2.90155	Ortholog(s) have DNA primase activity, mitochondrial single subunit type RNA polymerase activity and role in DNA replication, synthesis of RNA primer, mitochondrial genome maintenance, transcription from mitochondrial promoter
	AFUA_2G15630		3.14837	Has domain(s) with predicted catalytic activity, iron-sulfur cluster binding activity
	AFUA_2G15640		3.47045	Has domain(s) with predicted integral component of membrane localization
	AFUA_2G15700		2.67835	Ortholog(s) have role in cellular response to starvation, regulation of proteolysis and nucleus localization
	AFUA_2G15730		2.63791	Has domain(s) with predicted role in transmembrane transport and integral component of membrane localization
	AFUA_2G15750		2.52362	Ortholog(s) have gamma-tubulin binding activity and spindle pole body localization
	AFUA_2G15760		-2.5122	Ortholog(s) have ATP binding, magnesium ion binding, ubiquitin activating enzyme activity, role in protein ubiquitination and cytosol, nucleus localization
	AFUA_2G15810		-2.12384	Ortholog of A. nidulans FGSC A4 : AN12198, A. niger CBS 513.88 : An15g06100, Aspergillus wentii : Aspwe1_0026874 and Aspergillus sydowii : Aspsy1_0026968
	AFUA_2G15880		-2.49953	Ortholog(s) have role in error-prone translesion synthesis and cytosol, nucleus localization
	AFUA_2G15900		3.4229	Ortholog(s) have role in regulation of cell size and cytoplasm, nucleus localization
	AFUA_2G15940		-3.11607	Cofactor for methionyl-and glutamyl-tRNA synthetases
	AFUA_2G15960	nbp35	3.19349	Putative nucleotide binding protein; transcript up-regulated in conidia exposed to neutrophils
	AFUA_2G15970		-2.33431	Phosphatidylethanolamine N-methyltransferase; no human homolog
	AFUA_2G16000		2.62562	Ortholog of A. nidulans FGSC A4 : AN2151, A. niger CBS 513.88 : An15g06350, A. oryzae RIB40 : AO090012000201, Aspergillus wentii : Aspwe1_0077396 and Aspergillus sydowii : Aspsy1_0366918
	AFUA_2G16090		-2.39164	Karyopherin alpha subunit
	AFUA_2G16120		-2.42469	Has domain(s) with predicted endoplasmic reticulum membrane localization
	AFUA_2G16160		-2.08423	Has domain(s) with predicted RNA polymerase II transcription factor activity, sequence-specific DNA binding, zinc ion binding activity, role in regulation of transcription, DNA-templated and nucleus localization
	AFUA_2G16170		2.45168	Has domain(s) with predicted DNA binding, DNA-directed 5'-3' RNA polymerase activity, role in transcription from RNA polymerase III promoter and DNA-directed RNA polymerase III complex localization
	AFUA_2G16220		2.02463	Ortholog of Aspergillus fumigatus A1163 : AFUB_031900
	AFUA_2G16230		-2.04597	Has domain(s) with predicted DNA binding, nucleic acid binding, zinc ion binding activity, role in transcription, DNA-templated and nucleus localization
	AFUA_2G16240		-2.1054	Ortholog(s) have Ras guanyl-nucleotide exchange factor activity
	AFUA_2G16300	ilv3D	2.24802	Putative dihydroxy acid dehydratase
	AFUA_2G16310		2.3676	Putative fungal-specific transcription factor
	AFUA_2G16320		2.41247	Putative MFS multidrug transporter; transcript up-regulated in conidia exposed to neutrophils
	AFUA_2G16340		-2.28834	Ortholog of A. nidulans FGSC A4 : AN7357, A. niger CBS 513.88 : An15g06710, Aspergillus wentii : Aspwe1_0026925, Aspergillus sydowii : Aspsy1_0369947 and Aspergillus terreus NIH2624 : ATET_02316
	AFUA_2G16370		-2.15429	60S ribosomal protein L32
	AFUA_2G16500		-2.21702	Ortholog of A. nidulans FGSC A4 : AN7336, A. niger CBS 513.88 : An15g06925, Aspergillus wentii : Aspwe1_0026944, Aspergillus sydowii : Aspsy1_0054451 and Aspergillus terreus NIH2624 : ATET_02290
	AFUA_2G16550		3.03699	Ortholog of A. nidulans FGSC A4 : AN7328, A. niger CBS 513.88 : An03g03580, A. oryzae RIB40 : AO090102000183, Aspergillus wentii : Aspwe1_0039308 and Aspergillus sydowii : Aspsy1_0140287
	AFUA_2G16600		2.39758	Ortholog(s) have DNA-directed DNA polymerase activity and role in DNA synthesis involved in UV-damage excision repair, mitotic DNA replication lagging strand elongation
	AFUA_2G16660		2.58097	Ortholog(s) have ATP:3'-cytidine-cytidine-tRNA adenylyltransferase activity, CTP:3'-cytidine-tRNA cytidylyltransferase activity, role in tRNA 3'-terminal CCA addition and cytosol, mitochondrial matrix localization
	AFUA_2G16670		-2.30859	Ortholog(s) have cytosol localization
	AFUA_2G16700		2.89007	Ortholog(s) have single-stranded DNA binding, single-stranded DNA-dependent ATPase activity, ubiquitin protein ligase activity
	AFUA_2G16820		-2.74872	Putative curved DNA-binding protein
	AFUA_2G16840		2.83136	Ortholog(s) have role in regulation of iron ion import by regulation of transcription from RNA polymerase II promoter, syncytium formation by plasma membrane fusion and Golgi apparatus, SWI/SNF complex localization
	AFUA_2G16860		3.50294	Putative major facilitator superfamily (MFS) multidrug transporter; transcript downregulated in response to voriconazole
	AFUA_2G16880		-2.27343	60S ribosomal protein L37a
	AFUA_2G16900		2.16634	Has domain(s) with predicted catalytic activity
	AFUA_2G16950	pex26	-2.02662	Transcript up-regulated in conidia exposed to neutrophils
	AFUA_2G17080		-2.76264	Ortholog(s) have cell cortex, peroxisome localization
	AFUA_2G17110	cdc48	-2.54335	Putative cell division control protein; protein induced by heat shock
	AFUA_2G17170		-2.77679	Ortholog(s) have potassium:proton antiporter activity, sodium:proton antiporter activity
	AFUA_2G17230		2.21608	Ortholog of Neosartorya fischeri NRRL 181 : NFIA_092610 and Aspergillus fumigatus A1163 : AFUB_032880
	AFUA_2G17320		2.31744	Ortholog of A. nidulans FGSC A4 : AN7535, A. oryzae RIB40 : AO090023000622, Neosartorya fischeri NRRL 181 : NFIA_092740, Aspergillus wentii : Aspwe1_0022988 and Aspergillus fumigatus A1163 : AFUB_032980
	AFUA_2G17360		2.79038	Ortholog(s) have role in cellular response to drug
	AFUA_2G17420		2.73742	NB-ARC domain protein; putative het locus with a predicted role in heterokaryon incompatibility
	AFUA_2G17430		3.0478	Ortholog(s) have nitronate monooxygenase activity and role in denitrification pathway, detoxification of nitrogen compound
	AFUA_2G17540	2001-04-01	2.77253	Multicopper oxidase involved in conidial pigment biosynthesis; transcript downregulated in response to voriconazole
	AFUA_2G17550	ayg1	-10.981	Conidial pigment biosynthesis protein with a role in polyketide shortening; required for synthesis of the 1,3,6,8-tetrahydroxynaphthalene; conidia-enriched protein
	AFUA_2G17560	arp2	3.27108	1,3,6,8-tetrahydroxynaphthalene reductase involved in conidial pigment biosynthesis; conidia-enriched protein
	AFUA_2G17580	arp1	2.22872	Scytalone dehydratase involved in conidial pigment biosynthesis; mutants display increased C3 complement binding
	AFUA_2G17600	pksP	3.15231	Polyketide synthase involved in biosynthesis of the conidial pigment; controlled in part by the cAMP/protein kinase A (PKA) signal transduction pathway; mutants fail to inhibit phagolysosome acidification
	AFUA_2G17620		2.82744	Putative cellobiose dehydrogenase CDH cytochrome superfamily, secreted
	AFUA_2G17640		2.43584	Ortholog of Aspergillus fumigatus A1163 : AFUB_033330
	AFUA_2G17650		2.62308	Ortholog of A. oryzae RIB40 : AO090038000415, Aspergillus flavus NRRL 3357 : AFL2T_07755, Neosartorya fischeri NRRL 181 : NFIA_093050 and Aspergillus fumigatus A1163 : AFUB_033340
	AFUA_2G17660		2.95005	Has domain(s) with predicted role in transmembrane transport and integral component of membrane localization
	AFUA_2G17670		2.57026	Ortholog of Aspergillus fumigatus A1163 : AFUB_033360
	AFUA_2G17680		3.00609	Ortholog of Aspergillus fumigatus A1163 : AFUB_033370
	AFUA_2G17800		2.40816	Has domain(s) with predicted RNA polymerase II transcription factor activity, sequence-specific DNA binding, zinc ion binding activity, role in regulation of transcription, DNA-templated and nucleus localization
	AFUA_2G17815		2.14803	Ortholog of Aspergillus fumigatus A1163 : AFUB_033490
	AFUA_2G17830		2.69075	Ortholog of A. nidulans FGSC A4 : AN6413, AN6419, AN6946, AN5312, AN5664, AN8328, AN3241, AN10369, AN1930, AN2386, AN1738, AN11159, AN8984, AN8951, AN1540, AN8971, AN9387, AN9266, AN9306, AN1317, AN10886, AN7232, AN7774, AN12202
	AFUA_2G17940		-2.01482	Ortholog of Aspergillus fumigatus A1163 : AFUB_033630
	AFUA_2G17980	easK	2.4538	P450 monooxygenase; member of the ergot alkaloid/fumigaclavine C (fga) biosynthesis gene cluster
	AFUA_2G18030	fgaCat	2.1313	Putative catalase with a predicted role in festuclavine biosynthesis, present in the fumigaclavine C (fga) biosynthetic gene cluster; transcript downregulated in response to voriconazole; required for chanoclavine-I production
	AFUA_3G00100		2.96269	Has domain(s) with predicted oxidoreductase activity and role in oxidation-reduction process
	AFUA_3G00120		2.69996	Ortholog of A. nidulans FGSC A4 : AN8026, AN1101, AN0010, A. fumigatus Af293 : Afu5g09120 and A. niger CBS 513.88 : An12g05610, An07g03970
	AFUA_3G00180		3.53816	Has domain(s) with predicted oxidoreductase activity and role in metabolic process
	AFUA_3G00200		3.12323	Has domain(s) with predicted substrate-specific transmembrane transporter activity, transmembrane transporter activity, role in transmembrane transport and integral component of membrane, membrane localization
	AFUA_3G00420		2.57995	Putative acetylxylan esterase, a predicted secreted hydrolase that contains a fungal cellulose binding domain; expression induced in biofilm
	AFUA_3G00450		3.20045	Ortholog of Aspergillus fumigatus A1163 : AFUB_048010
	AFUA_3G00460		3.12934	Ortholog of Aspergillus fumigatus A1163 : AFUB_048000
	AFUA_3G00480		3.08002	Has domain(s) with predicted role in response to stress and integral component of membrane localization
	AFUA_3G00570		3.01908	Ortholog of A. nidulans FGSC A4 : AN7874, AN10158, A. fumigatus Af293 : Afu1g12200, Afu8g02315 and A. niger CBS 513.88 : An08g04520, An06g00280, An16g02300
	AFUA_3G00610		3.37319	Has domain(s) with predicted catalytic activity, glucan 1,4-alpha-glucosidase activity, hydrolase activity, hydrolyzing O-glycosyl compounds, starch binding activity and role in polysaccharide metabolic process
	AFUA_3G00660		2.9189	Ortholog of A. nidulans FGSC A4 : AN11083, A. niger CBS 513.88 : An03g00720, Aspergillus wentii : Aspwe1_0055457 and Aspergillus sydowii : Aspsy1_0049802
	AFUA_3G00670		2.16297	Ortholog of A. nidulans FGSC A4 : AN6861/phbB, AN9483, A. fumigatus Af293 : Afu5g13060, Afu8g01120, A. niger CBS 513.88 : An03g01130, An07g06330, An07g00905 and A. oryzae RIB40 : AO090120000428, AO090113000089
	AFUA_3G00680		2.72951	Copper amine oxidase; predicted gene pair with AFUA_7G04180
	AFUA_3G00730		2.85172	Protein with Yap1-dependent induction in response to hydrogen peroxide
	AFUA_3G00800		2.42761	Predicted oxidoreductase, 2OG-Fe(II) oxygenase family protein; SrbA-regulated during hypoxia
	AFUA_3G00810	hyd1	2.62781	Putative cholestenol delta-isomerase; transcript up-regulated in conidia exposed to neutrophils; SrbA-regulated during hypoxia
	AFUA_3G00830		2.57124	Has domain(s) with predicted catalytic activity and role in nucleoside metabolic process
	AFUA_3G00840		2.42665	FAD-dependant oxygenase; secreted protein; ortholog of A. nidulans AN10930, afoF, AN5258, AN7274, AN7269 and AN1310; transcript up-regulated in conidia exposed to neutrophils
	AFUA_3G00900	amyA	-2.27892	Putative alpha-amylase; transcript up-regulated in conidia exposed to neutrophils; transcript induced by exposure to human airway epithelial cells; preferentially expressed at neutral pH
	AFUA_3G00910	ags1	-3.02099	Putative alpha(1-3) glucan synthase; predicted gene pair with AFUA_2G11270 (ags2)
	AFUA_3G00940		3.26692	Has domain(s) with predicted methyltransferase activity and role in metabolic process
	AFUA_3G00970		-2.14914	Ortholog of A. nidulans FGSC A4 : AN9310, A. niger CBS 513.88 : An08g08260, Neosartorya fischeri NRRL 181 : NFIA_001810 and Aspergillus versicolor : Aspve1_0418314
	AFUA_3G00980		2.92077	Has domain(s) with predicted role in transmembrane transport and integral component of membrane localization
	AFUA_3G01080		3.54146	Ortholog of A. nidulans FGSC A4 : AN8147, AN1625, A. fumigatus Af293 : Afu3g12760, A. niger CBS 513.88 : An02g08740 and A. oryzae RIB40 : AO090012000846, AO090023000643
	AFUA_3G01090		2.30796	Ortholog of A. nidulans FGSC A4 : AN9167, Neosartorya fischeri NRRL 181 : NFIA_001950, Aspergillus wentii : Aspwe1_0028617 and Aspergillus fumigatus A1163 : AFUB_047320
	AFUA_3G01120		2.08151	Has domain(s) with predicted role in transmembrane transport and integral component of membrane localization
	AFUA_3G01160		2.86456	Has domain(s) with predicted 2 iron, 2 sulfur cluster binding, cellulase activity, hydrolase activity, hydrolyzing O-glycosyl compounds, iron ion binding, oxidoreductase activity and oxidoreductase activity, more
	AFUA_3G01170		2.43678	Has domain(s) with predicted catalytic activity, pyridoxal phosphate binding activity
	AFUA_3G01290		2.64278	Ortholog(s) have role in NADH oxidation, positive regulation of apoptotic process, regulation of reactive oxygen species metabolic process, response to singlet oxygen and mitochondrion, nucleus localization
	AFUA_3G01300		2.8852	Ortholog of Aspergillus fumigatus A1163 : AFUB_047080
	AFUA_3G01340		3.58916	Has domain(s) with predicted carbon-sulfur lyase activity and role in metabolic process
	AFUA_3G01370		2.29246	Has domain(s) with predicted role in transmembrane transport and integral component of membrane localization
	AFUA_3G01400		2.25964	Ortholog(s) have role in drug transmembrane transport
	AFUA_3G01420		2.31759	Ortholog of A. nidulans FGSC A4 : AN11117, A. niger CBS 513.88 : An12g07770, A. oryzae RIB40 : AO090120000171, Aspergillus wentii : Aspwe1_0148352, Aspwe1_0165444 and Aspergillus sydowii : Aspsy1_0092105
	AFUA_3G01450		3.01474	Putative 3-methyl-2-oxobutanoate dehydrogenase; transcript induced by voriconazole
	AFUA_3G01490		2.68823	Putative alcohol dehydrogenase
	AFUA_3G01500		2.18464	Ortholog of Aspergillus fumigatus A1163 : AFUB_046900
	AFUA_3G01560		2.38609	Putative amino acid permease; predicted gene pair with AFUA_5G04260; transcript highly induced during conidial germination
	AFUA_3G01580		-2.00846	Putative glucose-methanol-choline (GMC) oxidoreductase; protein induced by hydrogen peroxide; hypoxia induced protein; repressed by gliotoxin exposure
	AFUA_3G01590		2.36534	Protein of unknown function
	AFUA_3G01620		2.27389	Ortholog of A. oryzae RIB40 : AO090020000391, Aspergillus flavus NRRL 3357 : AFL2T_10925, Neosartorya fischeri NRRL 181 : NFIA_002610 and Aspergillus fumigatus A1163 : AFUB_046770
	AFUA_3G01650		3.20321	Ortholog of A. nidulans FGSC A4 : AN7870, A. fumigatus Af293 : Afu6g11970, Neosartorya fischeri NRRL 181 : NFIA_002730, NFIA_057640 and Aspergillus versicolor : Aspve1_0204208
	AFUA_3G01660		2.72881	Has domain(s) with predicted hydrolase activity, hydrolyzing O-glycosyl compounds activity and role in carbohydrate metabolic process
	AFUA_3G01750	gprL	2.27303	Secretin-like G-protein coupled receptor
	AFUA_3G01760		2.95738	Ortholog of A. nidulans FGSC A4 : AN11180, A. niger CBS 513.88 : An05g01480, A. oryzae RIB40 : AO090023000156, Aspergillus wentii : Aspwe1_0120430 and Aspergillus sydowii : Aspsy1_0061462
	AFUA_3G01770		2.03997	Ortholog of Aspergillus fumigatus A1163 : AFUB_046640
	AFUA_3G01780		2.49738	Has domain(s) with predicted oxidoreductase activity, transferase activity, transferring acyl groups other than amino-acyl groups, zinc ion binding activity and role in oxidation-reduction process
	AFUA_3G01820		2.99517	Ortholog of Aspergillus fumigatus A1163 : AFUB_046590
	AFUA_3G01872		2.75424	Ortholog of A. nidulans FGSC A4 : AN8923, Neosartorya fischeri NRRL 181 : NFIA_002950 and Aspergillus fumigatus A1163 : AFUB_046550
	AFUA_3G01880		2.62652	Has domain(s) with predicted DNA binding, DNA binding transcription factor activity, RNA polymerase II transcription factor activity, sequence-specific DNA binding, zinc ion binding activity
	AFUA_3G01910		2.18217	Putative cellobiohydrolase, a predicted secreted hydrolase with a fungal cellulose binding domain
	AFUA_3G01930		2.86472	Ortholog of A. nidulans FGSC A4 : AN10998, AN10969, A. fumigatus Af293 : Afu2g01150, A. niger CBS 513.88 : An09g03620, An05g01520 and A. oryzae RIB40 : AO090012000323, AO090701000385
	AFUA_3G02070		2.28817	Ortholog(s) have nucleus localization
	AFUA_3G02160		2.75657	Has domain(s) with predicted DNA binding, RNA polymerase II transcription factor activity, sequence-specific DNA binding, zinc ion binding activity and role in regulation of transcription, DNA-templated, transcription, DNA-templated
	AFUA_3G02180		2.91005	Has domain(s) with predicted catalytic activity and role in metabolic process
	AFUA_3G02190		2.8826	Ortholog of A. nidulans FGSC A4 : AN3335, Neosartorya fischeri NRRL 181 : NFIA_074460, Aspergillus fumigatus A1163 : AFUB_046180 and Aspergillus terreus NIH2624 : ATET_00879
	AFUA_3G02250		2.81313	Has domain(s) with predicted NAD binding, catalytic activity, coenzyme binding, oxidoreductase activity, acting on the aldehyde or oxo group of donors, NAD or NADP as acceptor activity
	AFUA_3G02270	cat1	-2.86746	Mycelial catalase; induced in hyphae exposed to neutrophils; protein induced in amphotericin B and H2O2; stuA-dependent up-regulation in developmentally competent hyphae; hypoxia repressed; SrbA-regulated; repressed by gliotoxin exposure
	AFUA_3G02290		3.02103	Has domain(s) with predicted catalytic activity, sulfuric ester hydrolase activity and role in metabolic process
	AFUA_3G02300		2.8053	Has domain(s) with predicted proline dehydrogenase activity and role in glutamate biosynthetic process, oxidation-reduction process, proline catabolic process
	AFUA_3G02420		2.44711	ThiJ/PfpI family protein; predicted gene pair with AFUA_4G01400
	AFUA_3G02430		2.77303	Ortholog of A. niger CBS 513.88 : An02g10610, Aspergillus tubingensis : Asptu1_0074938, Aspergillus brasiliensis : Aspbr1_0038097, Aspbr1_0207697 and Aspergillus flavus NRRL 3357 : AFL2T_08038
	AFUA_3G02570		2.45277	Putative polyketide synthase (PKS), encoded in a predicted secondary metabolite gene cluster
	AFUA_3G02640		2.01389	Ortholog of A. fumigatus Af293 : Afu2g17970/fgaFS, Aspergillus glaucus : Aspgl1_0180863, Neosartorya fischeri NRRL 181 : NFIA_095230 and Aspergillus fumigatus A1163 : AFUB_033660
	AFUA_3G02690		3.20276	Ortholog of Neosartorya fischeri NRRL 181 : NFIA_004130 and Aspergillus fumigatus A1163 : AFUB_045590
	AFUA_3G02750		2.12823	Has domain(s) with predicted DNA binding, RNA polymerase II transcription factor activity, sequence-specific DNA binding, zinc ion binding activity and role in regulation of transcription, DNA-templated, transcription, DNA-templated
	AFUA_3G02760		2.75412	Putative MDR1 family ABC transporter; biofilm growth regulated protein
	AFUA_3G02800		2.57451	Ortholog(s) have carboxylic ester hydrolase activity
	AFUA_3G02880		2.93121	Ortholog of A. nidulans FGSC A4 : AN2631, A. niger CBS 513.88 : An08g09140, An12g05700, A. oryzae RIB40 : AO090001000105 and Aspergillus wentii : Aspwe1_0137125, Aspwe1_0169838, Aspwe1_0734610
	AFUA_3G02970	gprA	2.35368	Aspergillopepsin II; secreted glutamic protease involved in protein digestion; needed for growth in protein medium at low pH; active at low pH; synthesized as a preproprotein, the propeptide is removed by autoproteolytic cleavage at low pH
	AFUA_3G02990		2.30103	Ortholog of A. nidulans FGSC A4 : AN3703, Neosartorya fischeri NRRL 181 : NFIA_004810, Aspergillus wentii : Aspwe1_0643479 and Aspergillus versicolor : Aspve1_0042072
	AFUA_3G03000		3.52468	Ortholog(s) have cytoplasm, nucleus localization
	AFUA_3G03070		3.22412	Has domain(s) with predicted zinc ion binding activity
	AFUA_3G03080	eng7	3.26028	Putative endo-1,3(4)-beta-glucanase; predicted gene pair with AFUA_6G14540
	AFUA_3G03180		3.01547	Has domain(s) with predicted oxidoreductase activity and role in oxidation-reduction process
	AFUA_3G03240		3.06204	Ortholog(s) have role in cellular response to drug
	AFUA_3G03310		3.00685	Has domain(s) with predicted role in response to stress and integral component of membrane localization
	AFUA_3G03470		3.05288	Protein of unknown function
	AFUA_3G03500	mdr3	2.7571	Putative multidrug resistance protein; transcript upregulated in response to amphotericin B
	AFUA_3G03550		3.03141	Ortholog of Aspergillus fumigatus A1163 : AFUB_044680
	AFUA_3G03560		2.21453	Putative coenzyme A disulfide reductase; transcript induced by exposure to human airway epithelial cells
	AFUA_3G03610		-2.11601	Has domain(s) with predicted cellulase activity, hydrolase activity, hydrolyzing O-glycosyl compounds activity and role in polysaccharide catabolic process
	AFUA_3G03630		2.84554	Ortholog of A. oryzae RIB40 : AO090010000627, Neosartorya fischeri NRRL 181 : NFIA_005860, Aspergillus wentii : Aspwe1_0172575, Aspwe1_0734227 and Aspergillus versicolor : Aspve1_0046771
	AFUA_3G03640	mirB	-6.234	Putative siderophore iron transporter; SrbA-regulated during hypoxia
	AFUA_3G03700		-5.27974	Putative MFS sugar transporter; transcript up-regulated in conidia exposed to neutrophils
	AFUA_3G03760		-2.37632	Protein of unknown function
	AFUA_3G03810		2.51661	Ortholog of A. nidulans FGSC A4 : AN3518, Neosartorya fischeri NRRL 181 : NFIA_006070, Aspergillus versicolor : Aspve1_0034466 and Aspergillus niger ATCC 1015 : 43711-mRNA
	AFUA_3G03860		2.82871	Has domain(s) with predicted 3-hydroxyacyl-CoA dehydrogenase activity, coenzyme binding, oxidoreductase activity, acting on the CH-OH group of donors, NAD or NADP as acceptor activity
	AFUA_3G03880		2.92286	Has domain(s) with predicted nutrient reservoir activity
	AFUA_3G03970		3.4008	Has domain(s) with predicted heme binding, oxidoreductase activity and role in oxidation-reduction process
	AFUA_3G04110		-2.66525	Ortholog(s) have snoRNA binding activity
	AFUA_3G04130		-2.15383	Ortholog(s) have glutaminyl-tRNA synthase (glutamine-hydrolyzing) activity and role in endoplasmic reticulum organization, glutaminyl-tRNAGln biosynthesis via transamidation
	AFUA_3G04190		-2.37911	Ortholog(s) have role in lipid homeostasis, mitochondrion organization and integral component of mitochondrial membrane, mitochondrial outer membrane localization
	AFUA_3G04200		-2.03594	Ortholog(s) have tRNA (guanine-N2-)-methyltransferase activity, role in tRNA N2-guanine methylation and mitochondrion, nuclear inner membrane localization
	AFUA_3G04310		-2.08152	Ortholog(s) have cell division site, cytosol, mitotic spindle, nucleus localization
	AFUA_3G05350	htb1	-4.74572	Histone H2B
	AFUA_3G05360		-3.38508	Has domain(s) with predicted DNA binding, protein heterodimerization activity, role in nucleosome assembly and nucleosome, nucleus localization
	AFUA_3G05600		-2.04013	60S ribosomal protein L27a
	AFUA_3G05630	pld3	2.64523	Putative phospholipase D
	AFUA_3G05640		-2.65296	Ortholog of A. nidulans FGSC A4 : AN3442, A. niger CBS 513.88 : An11g11000, Aspergillus wentii : Aspwe1_0173703, Aspergillus sydowii : Aspsy1_0030125 and Aspergillus terreus NIH2624 : ATET_08971
	AFUA_3G05690		-2.01608	Ortholog(s) have role in transport and endoplasmic reticulum, integral component of Golgi membrane localization
	AFUA_3G05730		-2.61668	Nicotinate mononucleotide pyrophosphorylase; no human homolog
	AFUA_3G05800		2.61389	Has domain(s) with predicted arylesterase activity
	AFUA_3G05830		2.40716	Ortholog of A. nidulans FGSC A4 : AN10409, A. niger CBS 513.88 : An11g10770, A. oryzae RIB40 : AO090020000051, Aspergillus wentii : Aspwe1_0029425 and Aspergillus sydowii : Aspsy1_0030109
	AFUA_3G05840		2.20585	Ortholog(s) have nucleolus, preribosome localization
	AFUA_3G05850		2.04713	Ortholog of A. nidulans FGSC A4 : AN10408, A. niger CBS 513.88 : An11g10750, A. oryzae RIB40 : AO090020000054, Neosartorya fischeri NRRL 181 : NFIA_071380 and Aspergillus clavatus NRRL 1 : ACLA_033820
	AFUA_3G05870		2.27147	Ortholog(s) have cytosol localization
	AFUA_3G05940		-2.11511	Ortholog(s) have role in transcription from RNA polymerase II promoter and cytosol, nucleus localization
	AFUA_3G06030		-2.41408	Ortholog(s) have protein binding, bridging, ubiquitin binding, ubiquitin conjugating enzyme activity
	AFUA_3G06090		-2.33176	Ortholog(s) have SAGA complex localization
	AFUA_3G06130		2.46797	Ortholog(s) have lipid binding activity and endoplasmic reticulum, nucleus-vacuole junction, plasma membrane, ribosome localization
	AFUA_3G06190		-2.06684	Cytochrome c oxidase subunit Via; hypoxia induced protein
	AFUA_3G06200		-2.26046	Ortholog(s) have anaphase-promoting complex localization
	AFUA_3G06260		-2.00477	Ortholog(s) have ribosomal small subunit binding, translation initiation factor activity, translation initiation factor binding activity and role in formation of translation preinitiation complex, maintenance of translational fidelity
	AFUA_3G06330		3.11787	Ortholog(s) have role in protein localization to kinetochore involved in kinetochore assembly and condensed nuclear chromosome kinetochore localization
	AFUA_3G06460		-2.57487	Protein of unknown function; hypoxia induced protein
	AFUA_3G06570		2.51836	Ortholog of A. nidulans FGSC A4 : AN9485, A. niger CBS 513.88 : An11g09750, Aspergillus wentii : Aspwe1_0029351, Aspergillus sydowii : Aspsy1_0087842 and Aspergillus terreus NIH2624 : ATET_08761
	AFUA_3G06630		2.57197	Ortholog of Aspergillus fumigatus A1163 : AFUB_042420
	AFUA_3G06640		-3.1594	Ortholog(s) have structural constituent of ribosome activity
	AFUA_3G06670		-2.10975	Putative pyridoxamine phosphate oxidase; transcript up-regulated in conidia exposed to neutrophils
	AFUA_3G06710		-2.18111	Ortholog of A. nidulans FGSC A4 : AN4784, A. oryzae RIB40 : AO090020000326, Aspergillus wentii : Aspwe1_0173594, Aspergillus sydowii : Aspsy1_0056625 and Aspergillus terreus NIH2624 : ATET_08749
	AFUA_3G06730		2.06313	Sugar transporter
	AFUA_3G06760		-3.44404	Ribosomal protein L37
	AFUA_3G06790		2.33357	Ortholog(s) have RNA-directed 5'-3' RNA polymerase activity
	AFUA_3G06800		2.90603	Ortholog of A. nidulans FGSC A4 : AN4791, A. niger CBS 513.88 : An11g09530, A. oryzae RIB40 : AO090020000317, Aspergillus sydowii : Aspsy1_0816069 and Aspergillus terreus NIH2624 : ATET_08741
	AFUA_3G06820		3.26015	Has domain(s) with predicted UDP-N-acetylmuramate dehydrogenase activity, catalytic activity, flavin adenine dinucleotide binding activity and role in oxidation-reduction process
	AFUA_3G06840		-2.81633	Putative cytosolic small ribosomal subunit S4
	AFUA_3G06870		-2.15941	Has domain(s) with predicted DNA binding, chromatin binding activity
	AFUA_3G06970		-3.77325	40S ribosomal protein S9; transcript induced by exposure to human airway epithelial cells
	AFUA_3G07050	wsc2	-3.50713	Putative WSC domain protein; ortholog of the S. cerevisiae cell surface sensor Wsc2p
	AFUA_3G07100		2.3026	Ortholog of Aspergillus glaucus : Aspgl1_0047138, Neosartorya fischeri NRRL 181 : NFIA_070170 and Aspergillus fumigatus A1163 : AFUB_041950
	AFUA_3G07210		2.52815	Has domain(s) with predicted hydrolase activity, acting on carbon-nitrogen (but not peptide) bonds activity and role in carbohydrate metabolic process
	AFUA_3G07240		2.2782	Ortholog of A. nidulans FGSC A4 : AN4832, A. niger CBS 513.88 : An02g13480/atg29, A. oryzae RIB40 : AO090020000200, Aspergillus wentii : Aspwe1_0042020 and Aspergillus sydowii : Aspsy1_0148063
	AFUA_3G07300		2.53851	Has domain(s) with predicted ATP binding, ATPase activity, ATPase activity, coupled to transmembrane movement of substances, nucleoside-triphosphatase activity, nucleotide binding activity and role in transport
	AFUA_3G07400		2.32385	Ortholog of Aspergillus fumigatus A1163 : AFUB_041680
	AFUA_3G07590		-2.01372	Ortholog(s) have role in Golgi organization and Golgi apparatus localization
	AFUA_3G07640	pma1	-2.0176	Putative plasma membrane H+ ATPase; transcript upregulated during conidial germination and in response to amphotericin B; protein and transcript levels downregulated by caspofungin treatment
	AFUA_3G07650		3.12371	Has domain(s) with predicted pectinesterase activity, role in cell wall modification and cell wall localization
	AFUA_3G07710		-2.20899	Has domain(s) with predicted nucleic acid binding, nucleotide binding activity
	AFUA_3G07720		-2.55971	Ortholog of A. nidulans FGSC A4 : AN4866, A. oryzae RIB40 : AO090020000412, Aspergillus wentii : Aspwe1_0173493 and Aspergillus sydowii : Aspsy1_0056549
	AFUA_3G07760		2.17846	Ortholog of Aspergillus fumigatus A1163 : AFUB_041340
	AFUA_3G07810	sdh1	-2.39323	Succinate dehydrogenase flavoprotein subunit; role in the citric acid cycle; up-regulated in conidia exposed to neutrophils and during conidial germination; hypoxia repressed protein and transcript; induced by exposure to artemisinin
	AFUA_3G07820		-2.03516	Ortholog(s) have role in positive regulation of RNA polymerase II transcriptional preinitiation complex assembly, positive regulation of protein catabolic process and proteasome regulatory particle assembly, more
	AFUA_3G07890		2.70015	Ortholog of A. nidulans FGSC A4 : AN2953, A. niger CBS 513.88 : An02g11360, A. oryzae RIB40 : AO090005001486, Aspergillus wentii : Aspwe1_0041944 and Aspergillus sydowii : Aspsy1_0056308
	AFUA_3G07930		2.8703	Putative glutathione S-transferase; transcript upregulated in response to amphotericin B
	AFUA_3G07940		-2.34238	Has domain(s) with predicted phosphatidylinositol phospholipase C activity, phosphoric diester hydrolase activity and role in intracellular signal transduction, lipid metabolic process
	AFUA_3G07970		2.83702	Ortholog(s) have cytosol, nucleus localization
	AFUA_3G08000	pex6	3.147	Ortholog(s) have ATPase activity, protein heterodimerization activity, role in fatty acid metabolic process, protein import into peroxisome matrix, receptor recycling, replicative cell aging and cytosol, peroxisome localization
	AFUA_3G08030		-2.0095	Ortholog(s) have role in regulation of DNA methylation and nucleus localization
	AFUA_3G08060		2.73072	Ortholog of A. niger CBS 513.88 : An02g11550, A. oryzae RIB40 : AO090005001473, Aspergillus versicolor : Aspve1_0038696 and Aspergillus clavatus NRRL 1 : ACLA_036020
	AFUA_3G08080		-2.11191	Ortholog(s) have structural constituent of ribosome activity and mitochondrial large ribosomal subunit localization
	AFUA_3G08110		-5.32333	Putative cell wall protein; transcript downregulated in response to amphotericin B and calcium
	AFUA_3G08120		2.70136	Has domain(s) with predicted role in mRNA processing
	AFUA_3G08160	tif1	-2.33297	Eukaryotic translation initiation factor eIF4A; ATP-dependent RNA helicase; protein induced by heat shock; predicted gene pair with AFUA_5G02410
	AFUA_3G08170		-2.04287	Ortholog of A. nidulans FGSC A4 : AN2933, A. niger CBS 513.88 : An02g11690, A. oryzae RIB40 : AO090005001460, Aspergillus wentii : Aspwe1_0113955 and Aspergillus sydowii : Aspsy1_0029366
	AFUA_3G08200	ams1	2.44008	Putative Class IIC alpha-mannosidase with a predicted role in oligosaccharide catabolism and N-glycan processing
	AFUA_3G08220		2.33428	Ortholog(s) have 8-oxo-7,8-dihydroguanosine triphosphate pyrophosphatase activity, role in DNA repair and cytosol, peroxisome localization
	AFUA_3G08230		-2.11473	Ortholog(s) have mitochondrion, plasma membrane localization
	AFUA_3G08250		-2.32052	Ortholog of A. nidulans FGSC A4 : AN5437, AN2941, A. fumigatus Af293 : Afu6g13630, A. niger CBS 513.88 : An02g11860 and A. oryzae RIB40 : AO090005001453, AO090103000325
	AFUA_3G08300		3.09439	Ortholog(s) have DNA clamp loader activity, chromatin binding activity and role in UV-damage excision repair, leading strand elongation, mitotic DNA replication checkpoint, sister chromatid cohesion
	AFUA_3G08320		2.21713	Ortholog of A. nidulans FGSC A4 : AN2971, A. oryzae RIB40 : AO090005001443, Aspergillus wentii : Aspwe1_0552305, Aspergillus sydowii : Aspsy1_0130422 and Aspergillus terreus NIH2624 : ATET_01636
	AFUA_3G08330		2.92997	Ortholog(s) have mitochondrion localization
	AFUA_3G08380	ipp1	-2.21099	Putative inorganic diphosphatase; reacts with rabbit immunosera exposed to A. fumigatus conidia
	AFUA_3G08400		2.72576	Ortholog(s) have cytosol, nucleus localization
	AFUA_3G08430		-2.02863	Ortholog(s) have mitochondrion localization
	AFUA_3G08500		-3.4228	Ortholog of A. nidulans FGSC A4 : AN2983/msb1, A. niger CBS 513.88 : An02g12170, A. oryzae RIB40 : AO090005001425, Aspergillus wentii : Aspwe1_0052317 and Aspergillus sydowii : Aspsy1_0146126
	AFUA_3G08550		2.38819	Has domain(s) with predicted oxidoreductase activity and role in metabolic process
	AFUA_3G08600		-2.11029	Translational initiation factor 2 beta
	AFUA_3G08650		-2.32613	Putative C1-tetrahydrofolate synthase; transcript up-regulated in conidia exposed to neutrophils
	AFUA_3G08660	idp1	-2.63123	Putative isocitrate dehydrogenase; protein induced by heat shock
	AFUA_3G08720		2.2667	Ortholog of A. nidulans FGSC A4 : AN3002, A. niger CBS 513.88 : An02g12480, A. oryzae RIB40 : AO090005001396, Aspergillus wentii : Aspwe1_0113467 and Aspergillus sydowii : Aspsy1_0077171
	AFUA_3G08750		-2.40706	Ortholog(s) have cytosol, nuclear envelope localization
	AFUA_3G08770		-2.22559	Mitochondrial NADH:ubiquinone oxidoreductase subunit involved in oxidative phosphorylation; induced by exposure to artemisinin
	AFUA_3G08840		-2.82225	Ortholog(s) have role in hyphal growth, nuclear division and Golgi apparatus, hyphal tip localization
	AFUA_3G08880		2.46381	Ortholog of A. nidulans FGSC A4 : AN3024, A. oryzae RIB40 : AO090005001351, Neosartorya fischeri NRRL 181 : NFIA_068240, Aspergillus wentii : Aspwe1_0173345 and Aspergillus versicolor : Aspve1_0039444
	AFUA_3G08890		2.80885	Protein of unknown function
	AFUA_3G08920		-2.20195	Ortholog of A. nidulans FGSC A4 : AN3021, A. niger CBS 513.88 : An16g02420, A. oryzae RIB40 : AO090005001345, Aspergillus wentii : Aspwe1_0052288 and Aspergillus sydowii : Aspsy1_0147269
	AFUA_3G08940		2.77192	Ortholog(s) have role in proteasome-mediated ubiquitin-dependent protein catabolic process and nuclear chromatin, nuclear periphery, proteasome regulatory particle, lid subcomplex, proteasome storage granule localization
	AFUA_3G08970		-2.3251	Ortholog(s) have role in cellular response to drug
	AFUA_3G08980		3.17581	Ortholog(s) have threonine synthase activity, role in threonine biosynthetic process and biofilm matrix, cytosol, nucleus localization
	AFUA_3G09050		2.41169	Ortholog(s) have 5'-flap endonuclease activity, double-stranded DNA 5'-3' exodeoxyribonuclease activity, double-stranded DNA binding activity
	AFUA_3G09060	fig1	-2.02286	Putative low affinity Ca2+ channel family protein
	AFUA_3G09100		2.43781	Ortholog of A. nidulans FGSC A4 : AN3040, A. niger CBS 513.88 : An16g02670, A. oryzae RIB40 : AO090005001340, Aspergillus wentii : Aspwe1_0052264 and Aspergillus sydowii : Aspsy1_0029239
	AFUA_3G09150		2.2666	Has domain(s) with predicted oxidoreductase activity and role in metabolic process
	AFUA_3G09230		2.31178	Putative carboxylesterase; protein level decreases upon heat shock
	AFUA_3G09240		2.43693	Has domain(s) with predicted catalytic activity and role in metabolic process
	AFUA_3G09270		2.94627	Has domain(s) with predicted carbohydrate binding, catalytic activity and role in carbohydrate metabolic process
	AFUA_3G09320		-2.70107	Serine hydroxymethyltransferase; protein level decreases upon heat shock; reacts with rabbit immunosera exposed to A. fumigatus conidia; hypoxia induced protein; SrbA-regulated during hypoxia
	AFUA_3G09400		2.37814	Has domain(s) with predicted role in transmembrane transport and integral component of membrane localization
	AFUA_3G09530		2.68808	Has domain(s) with predicted electron transfer activity, heme binding, iron ion binding, oxidoreductase activity, acting on paired donors, with incorporation or reduction of molecular oxygen activity and role in oxidation-reduction process
	AFUA_3G09550		2.64778	Calcium/calmodulin dependent protein kinase
	AFUA_3G09580		2.91161	Ortholog of A. nidulans FGSC A4 : AN10364, Neosartorya fischeri NRRL 181 : NFIA_067710, Aspergillus wentii : Aspwe1_0074802 and Aspergillus versicolor : Aspve1_0081595
	AFUA_3G09590		-2.03983	Ortholog(s) have role in cellular response to drug and chaperonin-containing T-complex, nucleus localization
	AFUA_3G09630		2.14786	Ortholog(s) have asparagine-tRNA ligase activity, role in mitochondrial asparaginyl-tRNA aminoacylation and mitochondrion localization
	AFUA_3G09690		5.0895	Laminin-binding protein with extracellular thaumatin domain; predicted adhesin-like protein; expression induced in biofilm; repressed by exposure to artemisinin
	AFUA_3G09730		2.09088	Ortholog of Aspergillus glaucus : Aspgl1_1514812, Neosartorya fischeri NRRL 181 : NFIA_067570, Aspergillus fumigatus A1163 : AFUB_039440 and Aspergillus clavatus NRRL 1 : ACLA_037500
	AFUA_3G09740		-2.76321	Ortholog(s) have role in GPI anchor biosynthetic process, fungal-type cell wall organization and cellular bud neck, cellular bud tip, endoplasmic reticulum, integral component of plasma membrane localization
	AFUA_3G09800		2.02872	Ortholog(s) have cytosol, nucleus localization
	AFUA_3G09880		2.8747	Ortholog(s) have 3'-5'-exoribonuclease activity
	AFUA_3G09920		2.21144	Has domain(s) with predicted role in mitotic sister chromatid segregation and kinetochore localization
	AFUA_3G09940		2.30473	Ortholog(s) have peptide alpha-N-acetyltransferase activity, role in N-terminal protein amino acid acetylation, regulation of protein localization and NatC complex, cytosol, nucleus localization
	AFUA_3G09980		2.8068	Ortholog of A. nidulans FGSC A4 : AN4989, A. niger CBS 513.88 : An16g03710, Aspergillus sydowii : Aspsy1_0042878 and Aspergillus terreus NIH2624 : ATET_04521
	AFUA_3G10000	pkaR	-2.10388	cAMP-dependent protein kinase regulatory subunit; induced by endothelial cells and human airway epithelial cells; mutants sensitive to storage in water and contain more nuclei than wild-type; up-regulated in neutrophil-exposed conidia
	AFUA_3G10090		2.51015	Has domain(s) with predicted dihydroneopterin aldolase activity and role in folic acid-containing compound metabolic process
	AFUA_3G10120		-2.2872	Putative TATA box binding protein; calcium induced
	AFUA_3G10170		2.57908	Ortholog of A. nidulans FGSC A4 : AN4971, A. oryzae RIB40 : AO090003000552, Neosartorya fischeri NRRL 181 : NFIA_067120, Aspergillus wentii : Aspwe1_0103693 and Aspergillus versicolor : Aspve1_0039833
	AFUA_3G10210		2.33131	Ortholog of Aspergillus fumigatus A1163 : AFUB_038950
	AFUA_3G10290		2.93472	Has domain(s) with predicted nucleus localization
	AFUA_3G10310		-2.34845	Ortholog(s) have acetolactate synthase activity, flavin adenine dinucleotide binding activity, role in isoleucine biosynthetic process, valine biosynthetic process and acetolactate synthase complex, mitochondrion localization
	AFUA_3G10330		-2.21704	Ortholog of A. nidulans FGSC A4 : AN4954, A. oryzae RIB40 : AO090003000582, Aspergillus sydowii : Aspsy1_0130681 and Aspergillus terreus NIH2624 : ATET_04567
	AFUA_3G10350		3.09908	Ortholog of A. nidulans FGSC A4 : AN4952, A. niger CBS 513.88 : An16g04260, A. oryzae RIB40 : AO090003000585, Aspergillus wentii : Aspwe1_0358461 and Aspergillus sydowii : Aspsy1_0029588
	AFUA_3G10360		-2.6969	Ortholog(s) have protein transporter activity and role in intracellular protein transport, protein retention in Golgi apparatus, retrograde transport, endosome to Golgi
	AFUA_3G10380		2.86701	Ortholog(s) have chromatin insulator sequence binding, tDNA binding, transcription factor activity, core RNA polymerase III binding activity and role in transcription initiation from RNA polymerase III promoter
	AFUA_3G10420		-2.09637	Ortholog of A. nidulans FGSC A4 : AN4945, A. niger CBS 513.88 : An16g04350, A. oryzae RIB40 : AO090003000591, Aspergillus wentii : Aspwe1_0049222 and Aspergillus sydowii : Aspsy1_0029595
	AFUA_3G10460	ntf2	-2.12759	Putative nuclear transport factor
	AFUA_3G10470		2.71803	Ortholog of A. nidulans FGSC A4 : AN4941, A. niger CBS 513.88 : An16g04410, A. oryzae RIB40 : AO090003000593, Aspergillus wentii : Aspwe1_0169039 and Aspergillus sydowii : Aspsy1_0788739
	AFUA_3G10530		2.20615	Putative protein serine/threonine kinase; transcript up-regulated in conidia exposed to neutrophils
	AFUA_3G10560		-2.20522	Has domain(s) with predicted RNA polymerase II transcription factor activity, sequence-specific DNA binding, zinc ion binding activity, role in regulation of transcription, DNA-templated and nucleus localization
	AFUA_3G10570	gprO	2.7532	Putative G-protein coupled receptor; haemolysin III-related protein
	AFUA_3G10610		-2.74947	Ortholog of A. nidulans FGSC A4 : AN4929, A. niger CBS 513.88 : An02g06220, A. oryzae RIB40 : AO090003000605, Aspergillus wentii : Aspwe1_0104935 and Aspergillus sydowii : Aspsy1_0147876
	AFUA_3G10620		-2.06365	Ortholog(s) have RNA polymerase II transcription factor activity, TBP-class protein binding, involved in preinitiation complex assembly activity
	AFUA_3G10630		-3.21946	Ortholog(s) have mitochondrion localization
	AFUA_3G10650		-2.21928	Ortholog(s) have endoplasmic reticulum localization
	AFUA_3G10660	erg13	-2.41115	Putative hydroxymethyl glutaryl-coenzyme A synthase with a predicted role in ergosterol biosynthesis; SrbA-regulated during hypoxia
	AFUA_3G10680		-53.6462	Ortholog of A. nidulans FGSC A4 : AN4921, A. niger CBS 513.88 : An02g06340, A. oryzae RIB40 : AO090003000613, Aspergillus wentii : Aspwe1_0360214 and Aspergillus sydowii : Aspsy1_0056501
	AFUA_3G10710		-2.58327	Protein of unknown function identified by mass spectrometry
	AFUA_3G10740		-2.39632	Putative RAB GTPase with a predicted role in regulation of endocytosis; transcript downregulated in response to amphotericin B
	AFUA_3G10750		2.9658	Acetate kinase; calcium downregulated; SrbA-regulated during hypoxia
	AFUA_3G10780		-2.07877	Ortholog of A. nidulans FGSC A4 : AN4911, A. niger CBS 513.88 : An02g06450, Neosartorya fischeri NRRL 181 : NFIA_066470, Aspergillus wentii : Aspwe1_0362213 and Aspergillus versicolor : Aspve1_0127307
	AFUA_3G10790		-2.22686	Ortholog of A. nidulans FGSC A4 : AN4910, A. niger CBS 513.88 : An02g06460, Aspergillus wentii : Aspwe1_0049268, Aspergillus sydowii : Aspsy1_0147456 and Aspergillus terreus NIH2624 : ATET_04608
	AFUA_3G10850		2.22318	Ortholog of A. niger CBS 513.88 : An16g00500, A. oryzae RIB40 : AO090102000071, Neosartorya fischeri NRRL 181 : NFIA_032600 and Aspergillus wentii : Aspwe1_0045718
	AFUA_3G10860		2.56725	Ortholog of A. nidulans FGSC A4 : AN12332, A. niger CBS 513.88 : An03g00300, Neosartorya fischeri NRRL 181 : NFIA_001770, NFIA_066390 and Aspergillus wentii : Aspwe1_0589758
	AFUA_3G10920	stm1	-2.03441	Telomere and ribosome associated protein
	AFUA_3G10960	midA	-2.27354	Predicted adhesin-like protein; localized to the cell surface; required for elevated temperature tolerance and resistance to Congo Red and calcofluor white
	AFUA_3G10980		2.82266	Ortholog(s) have Golgi apparatus localization
	AFUA_3G11050		2.79106	Ortholog of A. nidulans FGSC A4 : AN11253, A. niger CBS 513.88 : An02g06790, Neosartorya fischeri NRRL 181 : NFIA_066210, Aspergillus wentii : Aspwe1_0104961 and Aspergillus versicolor : Aspve1_0127034
	AFUA_3G11100		-2.17207	Ortholog(s) have role in mitochondrial respiratory chain complex III assembly and integral component of mitochondrial inner membrane localization
	AFUA_3G11200		3.08118	Ortholog(s) have role in cellular response to biotic stimulus, cellular response to starvation and filamentous growth of a population of unicellular organisms in response to biotic stimulus, more
	AFUA_3G11220		2.14948	Ortholog(s) have endoribonuclease activity, role in RNA catabolic process, apoptotic process, cell morphogenesis and cytosol, extracellular region, fungal-type vacuole localization
	AFUA_3G11260		-3.01425	Ubiquitin
	AFUA_3G11280		2.07597	Putative family 18 (class V) chitinase; secreted protein
	AFUA_3G11290		2.83325	Ortholog of A. nidulans FGSC A4 : AN4870, A. niger CBS 513.88 : An02g07030, Aspergillus wentii : Aspwe1_0169120, Aspergillus sydowii : Aspsy1_0087725 and Aspergillus terreus NIH2624 : ATET_04661
	AFUA_3G11310		2.56765	Ortholog of A. nidulans FGSC A4 : AN4868, A. niger CBS 513.88 : An02g07050, Aspergillus wentii : Aspwe1_0037013, Aspergillus sydowii : Aspsy1_0029674 and Aspergillus glaucus : Aspgl1_0045568
	AFUA_3G11390		-2.01587	Ortholog(s) have role in CENP-A containing chromatin organization, positive regulation of RNA polymerase II transcriptional preinitiation complex assembly and proteasome regulatory particle assembly, more
	AFUA_3G11400	pep2	-3.00564	Aspartic acid endopeptidase; conidia-enriched protein; conidial surface associated; predicted signal secretion sequence; hypoxia induced protein; transcript up-regulated in conidia exposed to neutrophils and by growth on BSA
	AFUA_3G11430		2.99262	Putative arginase; SrbA-regulated during hypoxia
	AFUA_3G11470		-2.55702	Ortholog of A. nidulans FGSC A4 : AN2897, A. niger CBS 513.88 : An02g07310, A. oryzae RIB40 : AO090003000702, Aspergillus wentii : Aspwe1_0365861 and Aspergillus sydowii : Aspsy1_0173783
	AFUA_3G11480		3.12458	Putative enoyl-CoA hydratase
	AFUA_3G11550		3.02762	Ortholog of A. nidulans FGSC A4 : AN2894, A. niger CBS 513.88 : An02g07350, A. oryzae RIB40 : AO090003000710, Aspergillus wentii : Aspwe1_0025131 and Aspergillus sydowii : Aspsy1_0775782
	AFUA_3G11590	atg11	2.45586	Predicted autophagy protein with a predicted role in trafficking of autophagosomes and cytoplasm to vacuole; transcript strongly induced by growth in hypoxia
	AFUA_3G11610	nhp6	-2.96573	Non-histone chromosomal protein; reacts with rabbit immunosera exposed to A. fumigatus conidia
	AFUA_3G11640		2.58487	Homoserine dehydrogenase; no human homolog
	AFUA_3G11690		-2.11255	Putative class II fructose-bisphosphate aldolase; immunoreactive protein; reacts with rabbit immunosera exposed to A. fumigatus conidia; hypoxia induced protein
	AFUA_3G11700		2.95358	Ortholog(s) have thiol-dependent ubiquitin-specific protease activity, role in protein deubiquitination and mitochondrial outer membrane localization
	AFUA_3G11710		-2.0259	Ortholog(s) have mRNA binding, saccharopine dehydrogenase (NAD+, L-lysine-forming) activity, role in lysine biosynthetic process via aminoadipic acid and cytoplasm localization
	AFUA_3G11770		2.38819	Ortholog of A. nidulans FGSC A4 : AN5876, AN2876, A. fumigatus Af293 : Afu2g11370, Aspergillus wentii : Aspwe1_0653753 and Aspergillus sydowii : Aspsy1_0146596, Aspsy1_1176317
	AFUA_3G11800		2.37934	Ortholog of A. nidulans FGSC A4 : AN6763, Neosartorya fischeri NRRL 181 : NFIA_065520, Aspergillus fumigatus A1163 : AFUB_037380 and Aspergillus clavatus NRRL 1 : ACLA_039690
	AFUA_3G11820		3.50143	Ortholog(s) have 3'-5'-exoribonuclease activity
	AFUA_3G11830	pgmA	-2.34281	Putative phosphoglucomutase; reacts with rabbit immunosera exposed to A. fumigatus conidia; hypoxia repressed protein; transcript up-regulated in conidia exposed to neutrophils
	AFUA_3G11920		2.81339	Has domain(s) with predicted catalytic activity, lyase activity and role in metabolic process
	AFUA_3G11950		2.25252	Ortholog(s) have 3'-5' exonuclease activity and role in ascospore formation, conversion of ds siRNA to ss siRNA involved in RNA interference, pre-miRNA processing, reproductive fruiting body development
	AFUA_3G11960		3.90473	Ortholog(s) have RNA polymerase II core promoter proximal region sequence-specific DNA binding, transcriptional activator activity and RNA polymerase II core promoter proximal region sequence-specific binding, more
	AFUA_3G11970	pacC	-2.25443	C2H2 finger domain transcription factor
	AFUA_3G12040		2.83411	Ortholog of A. nidulans FGSC A4 : AN10359, Neosartorya fischeri NRRL 181 : NFIA_065270, Aspergillus wentii : Aspwe1_0105880 and Aspergillus clavatus NRRL 1 : ACLA_039910
	AFUA_3G12060		2.35541	Has domain(s) with predicted 5-methyltetrahydropteroyltriglutamate-homocysteine S-methyltransferase activity, zinc ion binding activity and role in methionine biosynthetic process
	AFUA_3G12080		-2.06663	Ortholog(s) have enzyme regulator activity, mRNA binding activity
	AFUA_3G12180		2.89758	Has domain(s) with predicted DNA binding, RNA polymerase II transcription factor activity, sequence-specific DNA binding, zinc ion binding activity and role in regulation of transcription, DNA-templated, transcription, DNA-templated
	AFUA_3G12200	optC	-2.02438	OPT family small oligopeptide transporter; 14 transmembrane domains
	AFUA_3G12210	cp7	2.7245	Putative carboxypeptidase Y; predicted signal sequence for secretion
	AFUA_3G12240		2.34118	Ortholog of A. nidulans FGSC A4 : AN6154, AN5342, A. fumigatus Af293 : Afu2g04510, Afu3g02680, Afu6g14230, Afu8g01830, Afu8g01940 and A. niger CBS 513.88 : An06g01180, An01g03400, An12g05490, An11g05900
	AFUA_3G12270		-2.12332	Putative glutathione peroxidase; peroxiredoxin; transcript upregulated in hyphae exposed to neutrophils
	AFUA_3G12370		-2.36304	Ortholog(s) have proton-transporting ATPase activity, rotational mechanism activity
	AFUA_3G12380		-2.17042	Ortholog of A. nidulans FGSC A4 : AN3089, A. niger CBS 513.88 : An02g08010, A. oryzae RIB40 : AO090005001669, Aspergillus wentii : Aspwe1_0150448 and Aspergillus sydowii : Aspsy1_0029188
	AFUA_3G12430		-2.7157	Putative guanine nucleotide exchange factor; transcript induced by exposure to human airway epithelial cells
	AFUA_3G12520		2.507	Ortholog of A. nidulans FGSC A4 : AN3100, A. niger CBS 513.88 : An02g08470, A. oryzae RIB40 : AO090005000716, Aspergillus wentii : Aspwe1_0169235 and Aspergillus sydowii : Aspsy1_0029176
	AFUA_3G12530	phkB	-2.06815	Putative sensor histidine kinase/response regulator; transcript induced by exposure to human airway epithelial cells
	AFUA_3G12560		3.08796	Putative allantoicase; induced by gliotoxin exposure
	AFUA_3G12580		3.15052	Has domain(s) with predicted transmembrane transporter activity, role in transmembrane transport and integral component of membrane localization
	AFUA_3G12600		3.11035	Has domain(s) with predicted catalytic activity, hydrolase activity, hydrolyzing O-glycosyl compounds activity and role in carbohydrate metabolic process
	AFUA_3G12610		2.32608	Ortholog of Aspergillus fumigatus A1163 : AFUB_036570
	AFUA_3G12620		2.57773	Ortholog(s) have isopenicillin-N N-acyltransferase activity and role in penicillin biosynthetic process
	AFUA_3G12630		2.45016	Putative cytochrome b561; SrbA-regulated during hypoxia
	AFUA_3G12660		2.45593	Has domain(s) with predicted RNA polymerase II transcription factor activity, sequence-specific DNA binding, zinc ion binding activity, role in regulation of transcription, DNA-templated and nucleus localization
	AFUA_3G12670		-2.24309	Putative serine/threonine protein kinase
	AFUA_3G12750		2.78304	Ortholog(s) have crossover junction endodeoxyribonuclease activity
	AFUA_3G12770		2.19655	Putative nucleoside-diphosphate-sugar epimerase; transcript up-regulated in conidia exposed to neutrophils
	AFUA_3G12780		3.0741	Has domain(s) with predicted DNA binding, RNA polymerase II transcription factor activity, sequence-specific DNA binding, zinc ion binding activity and role in regulation of transcription, DNA-templated, transcription, DNA-templated
	AFUA_3G12790		-2.17094	Transcript up-regulated in conidia exposed to neutrophils
	AFUA_3G12820		2.61458	Ortholog(s) have ATP-dependent microtubule motor activity and role in correction of merotelic kinetochore attachment, mitotic, microtubule sliding involved in mitotic spindle elongation
	AFUA_3G12850		2.15155	Ortholog(s) have role in hyphal growth
	AFUA_3G12890	hasA	3.55733	C6 transcription factor; hexadehydroastechrome biosynthesis; orthologous member of the "has" secondary metabolite biosynthetic gene cluster of strain A1163; induced in conidia exposed to neutrophils; overexpression produces pink strains
	AFUA_3G12900	hasB	2.30622	Putative transporter; absolutely required for hexadehydroastechrome biosynthesis; orthologous member of the "has" secondary metabolite biosynthetic gene cluster of strain A1163
	AFUA_3G12970		3.14775	Ortholog(s) have plasma membrane localization
	AFUA_3G12982		2.52837	Ortholog of Neosartorya fischeri NRRL 181 : NFIA_064340 and Aspergillus fumigatus A1163 : AFUB_036210
	AFUA_3G13000		2.20267	Ortholog(s) have protein transmembrane transporter activity and role in chaperone-mediated protein complex assembly, mitochondrial respiratory chain complex III assembly, protein insertion into mitochondrial membrane from inner side
	AFUA_3G13030		-2.05958	Ortholog(s) have unfolded protein binding activity, role in cellular response to drug, protein folding and chaperonin-containing T-complex, nucleus localization
	AFUA_3G13080		-2.04024	Transcript up-regulated in conidia exposed to neutrophils
	AFUA_3G13100		-2.18989	Ortholog of A. nidulans FGSC A4 : AN3142, A. niger CBS 513.88 : An02g09000, A. oryzae RIB40 : AO090012000819, Aspergillus wentii : Aspwe1_0050035 and Aspergillus sydowii : Aspsy1_0056138
	AFUA_3G13130		2.51186	Ortholog of A. nidulans FGSC A4 : AN8638/cetJ, A. fumigatus Af293 : Afu2g14320, Afu4g00730, Afu8g01530, A. niger CBS 513.88 : An12g10710, An01g01230 and A. oryzae RIB40 : AO090113000154
	AFUA_3G13140		-2.57101	Ortholog(s) have intracellular localization
	AFUA_3G13170		3.00477	Ortholog of Aspergillus fumigatus A1163 : AFUB_036030
	AFUA_3G13210		-2.08741	Has domain(s) with predicted ATP binding, protein kinase activity, protein tyrosine kinase activity and role in protein phosphorylation
	AFUA_3G13220		2.43201	Ortholog of A. nidulans FGSC A4 : AN3182, A. niger CBS 513.88 : An02g09070, A. oryzae RIB40 : AO090012000811, Neosartorya fischeri NRRL 181 : NFIA_064130 and Aspergillus wentii : Aspwe1_0170074
	AFUA_3G13300		-2.26869	Ortholog of Neosartorya fischeri NRRL 181 : NFIA_064050, Aspergillus fumigatus A1163 : AFUB_035900 and Aspergillus clavatus NRRL 1 : ACLA_041010
	AFUA_3G13320	rps0	-2.49476	Putative 40S ribosomal protein S0
	AFUA_3G13350		2.85069	Ortholog(s) have cytosol, nucleus localization
	AFUA_3G13380		-2.05589	Putative ribose-phosphate pyrophosphokinase; transcript induced by exposure to human airway epithelial cells
	AFUA_3G13400	nop5	-2.69007	Putative nucleolar protein
	AFUA_3G13410		2.17222	Ortholog of A. nidulans FGSC A4 : AN3166, A. oryzae RIB40 : AO090012001041, Aspergillus wentii : Aspwe1_0170055, Aspergillus sydowii : Aspsy1_0087150 and Aspergillus terreus NIH2624 : ATET_04062
	AFUA_3G13480		-2.1948	Translation initiation factor 2 alpha subunit
	AFUA_3G13510		2.89541	Has domain(s) with predicted oxidoreductase activity and role in oxidation-reduction process
	AFUA_3G13560		2.23346	Ortholog of Aspergillus fumigatus A1163 : AFUB_035640
	AFUA_3G13570		2.57252	Has domain(s) with predicted poly(beta-D-mannuronate) lyase activity, role in alginic acid catabolic process and periplasmic space localization
	AFUA_3G13580		2.90457	Has domain(s) with predicted GTP binding, GTPase activity
	AFUA_3G13590		2.95106	Ortholog of A. nidulans FGSC A4 : AN8128, Neosartorya fischeri NRRL 181 : NFIA_063770, Aspergillus fumigatus A1163 : AFUB_035600 and Aspergillus zonatus : Aspzo1_1970129
	AFUA_3G13700		2.31772	Has domain(s) with predicted catalytic activity, phosphopantetheine binding, transferase activity, transferring acyl groups other than amino-acyl groups activity and role in metabolic process
	AFUA_3G13760		2.11304	Ortholog of A. niger CBS 513.88 : An16g00900, A. oryzae RIB40 : AO090023000181, AO090011000107, Neosartorya fischeri NRRL 181 : NFIA_063490 and Aspergillus wentii : Aspwe1_0041303
	AFUA_3G13790		-2.13058	Ortholog(s) have ATPase activity, coupled to transmembrane movement of ions, phosphorylative mechanism activity
	AFUA_3G13800		2.03512	Ortholog of Aspergillus fumigatus A1163 : AFUB_035390
	AFUA_3G13820		-2.69377	Putative HET-C2 protein; transcript induced by exposure to human airway epithelial cells
	AFUA_3G13870	nsdD	-2.08941	Putative GATA-type transcriptional activator; required during an early stage of mating; plays a role in resistance toward cell wall stress
	AFUA_3G13930		-2.36601	Ortholog of A. nidulans FGSC A4 : AN3145, A. niger CBS 513.88 : An09g04790, A. oryzae RIB40 : AO090012000761, Aspergillus wentii : Aspwe1_0409946 and Aspergillus sydowii : Aspsy1_0742106
	AFUA_3G13940		-2.8461	Ortholog(s) have endoplasmic reticulum localization
	AFUA_3G13970		-2.27064	Ortholog(s) have phosphatidylserine decarboxylase activity
	AFUA_3G14000		2.5198	Ortholog(s) have role in mitotic sister chromatid segregation and cytosol, nucleus localization
	AFUA_3G14010		2.61009	Ortholog(s) have DNA replication origin binding, chromatin binding, single-stranded DNA binding, single-stranded DNA-dependent ATP-dependent DNA helicase activity
	AFUA_3G14070		2.67112	Ortholog of Aspergillus glaucus : Aspgl1_0029312, Aspergillus wentii : Aspwe1_0181493 and Aspergillus fumigatus A1163 : AFUB_035149
	AFUA_3G14140	casB	2.27801	Predicted metacaspase, an aspartate-specific cysteine protease involved in apoptosis; mutants show growth defects under conditions of ER stress
	AFUA_3G14150		2.67647	Ortholog(s) have role in asexual sporulation resulting in formation of a cellular spore, cleistothecium development, sexual sporulation resulting in formation of a cellular spore
	AFUA_3G14240		-2.5451	Ortholog of S. cerevisiae NFS1; putative novel ncRNA Afu-203 encoded within the intron
	AFUA_3G14250		-2.17357	Ortholog(s) have indoleamine 2,3-dioxygenase activity and role in filamentous growth of a population of unicellular organisms in response to chemical stimulus, tryptophan catabolic process to kynurenine
	AFUA_3G14420	chsG	-2.61165	Putative class III chitin synthase; predicted gene pair with AFUA_5G00760
	AFUA_3G14430		-2.31149	Ortholog(s) have cytosol, nucleus localization
	AFUA_3G14490		-2.40654	Putative ketol acid reductoisomerase; transcript induced by exposure to human airway epithelial cells; no human homolog
	AFUA_3G14620		2.53288	Predicted adhesin-like protein; ortholog of A. nidulans abnA
	AFUA_3G14650		3.05386	Ortholog of A. nidulans FGSC A4 : AN2326, A. niger CBS 513.88 : An09g01220, Neosartorya fischeri NRRL 181 : NFIA_062630 and Aspergillus versicolor : Aspve1_0050509
	AFUA_3G14680	plb3	2.85426	Putative secreted lysophospholipase B; transcript induced by lecithin and by voriconazole; hypoxia induced protein; induced by exposure to artemisinin
	AFUA_3G14700		3.16026	Putative polyketide synthase (PKS), encoded in a predicted secondary metabolite gene cluster
	AFUA_3G14750		2.11819	Has domain(s) with predicted DNA binding, zinc ion binding activity, role in transcription, DNA-templated and nucleus localization
	AFUA_3G14770		2.33729	Has domain(s) with predicted catalytic activity, coenzyme binding activity and role in cellular metabolic process
	AFUA_3G14820		2.99428	Ortholog(s) have 3-dehydroshikimate dehydratase activity and role in quinate catabolic process
	AFUA_3G14890		2.23841	Ortholog of A. nidulans FGSC A4 : AN2537, A. oryzae RIB40 : AO090038000131, Neosartorya fischeri NRRL 181 : NFIA_062360 and Aspergillus versicolor : Aspve1_0524633
	AFUA_3G14940	aeiA	-2.44551	Putative elastase inhibitor
	AFUA_3G14990		2.9418	Ortholog(s) have cytoplasm localization
	AFUA_3G15010		2.46646	Putative methoxylase
	AFUA_3G15080		2.64435	Ortholog of Neosartorya fischeri NRRL 181 : NFIA_062000, Aspergillus wentii : Aspwe1_0110735, Aspergillus fumigatus A1163 : AFUB_034130 and Aspergillus clavatus NRRL 1 : ACLA_042370
	AFUA_3G15090		-2.32205	Adenosine deaminase family protein; secreted protein; predicted secretory signal sequence; ortholog of A. nidulans AN2494
	AFUA_3G15100		2.55522	Ortholog of A. nidulans FGSC A4 : AN6413, AN6419, AN6946, AN5312, AN5664, AN8328, AN3241, AN10369, AN1930, AN2386, AN1738, AN11159, AN8984, AN8951, AN1540, AN8971, AN9387, AN9266, AN9306, AN1317, AN10886, AN7232, AN7774, AN12202
	AFUA_3G15200		-2.49162	Ortholog of Neosartorya fischeri NRRL 181 : NFIA_044130, NFIA_062900, Aspergillus clavatus NRRL 1 : ACLA_006910 and Aspergillus terreus NIH2624 : ATET_06705, ATET_08282
	AFUA_3G15330		3.11315	Protein of unknown function identified by mass spectrometry
	AFUA_4G00110		2.70074	TfdA family taurine dioxygenase; SrbA-regulated during hypoxia
	AFUA_4G00150		3.15313	Putative MFS maltose transporter; transcript up-regulated in conidia exposed to neutrophils
	AFUA_4G00160		2.45198	Has domain(s) with predicted oxidoreductase activity and role in metabolic process
	AFUA_4G00180	ppoB	2.2856	Fatty acid 8,11-diol synthase
	AFUA_4G00200		2.19562	Ortholog of A. nidulans FGSC A4 : AN5509, AN2837, AN2029, A. oryzae RIB40 : AO090023000015, AO090113000086 and Neosartorya fischeri NRRL 181 : NFIA_003110, NFIA_045440
	AFUA_4G00280		2.18486	Ortholog(s) have extracellular region localization
	AFUA_4G00320	fhk6	2.89246	Ortholog(s) have protein histidine kinase activity and role in peptidyl-histidine autophosphorylation
	AFUA_4G00340		2.1948	Has domain(s) with predicted iron ion binding, oxidoreductase activity and role in fatty acid biosynthetic process, oxidation-reduction process
	AFUA_4G00350		2.41234	Ortholog of Neosartorya fischeri NRRL 181 : NFIA_045290 and Aspergillus fumigatus A1163 : AFUB_100880
	AFUA_4G00390		2.29954	Has domain(s) with predicted catalytic activity, hydrolase activity, hydrolyzing O-glycosyl compounds activity and role in carbohydrate metabolic process
	AFUA_4G00500		2.46732	Predicted adhesin-like protein; ortholog of A. nidulans AN2659
	AFUA_4G00510		2.50849	Protein of unknown function; predicted gene pair with AFUA_7G08600
	AFUA_4G00580		3.45289	Ortholog of Aspergillus fumigatus A1163 : AFUB_101130
	AFUA_4G00670		2.48164	Ortholog of A. nidulans FGSC A4 : AN3421, A. oryzae RIB40 : AO090010000321, Neosartorya fischeri NRRL 181 : NFIA_045000, Aspergillus wentii : Aspwe1_0111301 and Aspergillus versicolor : Aspve1_0040449
	AFUA_4G00750		3.0691	Ortholog of Aspergillus fumigatus A1163 : AFUB_101300
	AFUA_4G00770		2.52018	Ortholog of A. nidulans FGSC A4 : AN6410, A. oryzae RIB40 : AO090020000611, Neosartorya fischeri NRRL 181 : NFIA_044880, Aspergillus wentii : Aspwe1_0116251 and Aspergillus clavatus NRRL 1 : ACLA_078300
	AFUA_4G00850		2.27635	Protein of unknown function
	AFUA_4G00910		2.99389	Putative protoporphyrinogen oxidase
	AFUA_4G00970		3.16457	Ortholog(s) have IMP 5'-nucleotidase activity, role in inosine salvage, nicotinamide riboside biosynthetic process, nicotinic acid riboside biosynthetic process and cytosol, nucleus localization
	AFUA_4G01000		3.24221	Has domain(s) with predicted role in transmembrane transport and integral component of membrane localization
	AFUA_4G01030		-2.30264	Ortholog of A. nidulans FGSC A4 : AN11871, A. fumigatus Af293 : Afu1g11260, Afu6g00270, A. niger CBS 513.88 : An03g03440, An01g01460, An01g01410, An04g04460 and Aspergillus wentii : Aspwe1_0176870
	AFUA_4G01090		2.80456	Has domain(s) with predicted hydrolase activity
	AFUA_4G01140		3.09019	Putative multidrug resistance protein; major facilitator superfamily (MFS) multidrug transporter
	AFUA_4G01160		2.45303	Ortholog of A. nidulans FGSC A4 : AN5364, A. fumigatus Af293 : Afu2g12780, Neosartorya fischeri NRRL 181 : NFIA_044160, NFIA_087930 and Aspergillus wentii : Aspwe1_0097047
	AFUA_4G01270		2.20201	Ortholog of A. nidulans FGSC A4 : AN3285, Neosartorya fischeri NRRL 181 : NFIA_044020, Aspergillus versicolor : Aspve1_0066429 and Aspergillus fumigatus A1163 : AFUB_101760
	AFUA_4G01290	csn	2.60547	Glycosyl hydrolase family 75 chitosanase; hydrolyzes beta-1,4-glycosidic linkage of chitosan; repressed by exposure to artemisinin
	AFUA_4G01340		3.12875	Has domain(s) with predicted substrate-specific transmembrane transporter activity, transmembrane transporter activity, role in transmembrane transport and integral component of membrane, membrane localization
	AFUA_4G01370		2.59045	Has domain(s) with predicted oxidoreductase activity and role in oxidation-reduction process
	AFUA_4G01380		2.10617	Ortholog(s) have phosphatase activity and cytosol, nucleus localization
	AFUA_4G01470		2.12136	Has domain(s) with predicted RNA polymerase II transcription factor activity, sequence-specific DNA binding, zinc ion binding activity, role in regulation of transcription, DNA-templated and nucleus localization
	AFUA_4G01490		3.2114	Has domain(s) with predicted catalytic activity and role in metabolic process
	AFUA_4G01560		-2.59543	Putative major facilitator superfamily (MFS) myo-inositol transporter; higher expression in 48 h biofilm vs planktonic cells
	AFUA_4G01600		2.06495	Ortholog of Aspergillus fumigatus A1163 : AFUB_102100
	AFUA_4G02650		-3.1609	Has domain(s) with predicted substrate-specific transmembrane transporter activity, transmembrane transporter activity, role in transmembrane transport and integral component of membrane, membrane localization
	AFUA_4G02680		3.11997	Ortholog of A. niger CBS 513.88 : An12g06800, A. oryzae RIB40 : AO090005000330, Neosartorya fischeri NRRL 181 : NFIA_031130 and Aspergillus wentii : Aspwe1_0175939
	AFUA_4G02730		2.81497	Has domain(s) with predicted electron transfer activity, heme binding, iron ion binding, oxidoreductase activity, acting on paired donors, with incorporation or reduction of molecular oxygen activity and role in oxidation-reduction process
	AFUA_4G02780		2.62348	Has domain(s) with predicted peroxidase activity
	AFUA_4G02820		2.7265	Has domain(s) with predicted catalytic activity
	AFUA_4G02840		3.0752	Ortholog of A. nidulans FGSC A4 : AN1841, A. niger CBS 513.88 : An15g05470, An12g05260, A. oryzae RIB40 : AO090012000694, AO090001000164 and Aspergillus wentii : Aspwe1_0160204
	AFUA_4G02850		2.30836	Ortholog of Aspergillus fumigatus A1163 : AFUB_100270
	AFUA_4G02960		2.43043	Has domain(s) with predicted hydrolase activity and role in nucleotide catabolic process
	AFUA_4G03030		-2.00189	Ortholog(s) have role in chromatin remodeling, regulation of chromosome segregation and Ino80 complex localization
	AFUA_4G03050	pfy1	-3.7576	Profilin
	AFUA_4G03070		2.62447	Ortholog(s) have mRNA binding activity, role in cytoplasmic translation, regulation of translation and cytoplasmic stress granule, cytosol, polysomal ribosome localization
	AFUA_4G03080		2.2137	Ortholog of Aspergillus tubingensis : Asptu1_0051484 and Aspergillus fumigatus A1163 : AFUB_100050
	AFUA_4G03090		-2.55307	Ortholog of A. nidulans FGSC A4 : AN2473, A. niger CBS 513.88 : An16g01740, An14g02280, A. oryzae RIB40 : AO090102000258, AO090003001331 and Aspergillus wentii : Aspwe1_0030474, Aspwe1_0115648
	AFUA_4G03170		-3.26045	Ortholog of A. nidulans FGSC A4 : AN7183, A. niger CBS 513.88 : An14g02200, A. oryzae RIB40 : AO090011000108, Aspergillus wentii : Aspwe1_0097292 and Aspergillus sydowii : Aspsy1_0157838
	AFUA_4G03190	tpsC	3.50438	Putative trehalose-6-phosphate synthase
	AFUA_4G03200		2.05658	Ortholog(s) have extracellular region localization
	AFUA_4G03220		2.30301	Ortholog(s) have L-leucine transmembrane transporter activity, role in leucine import across plasma membrane and Golgi apparatus, endoplasmic reticulum localization
	AFUA_4G03330		2.16732	Ortholog of A. nidulans FGSC A4 : AN7165, A. niger CBS 513.88 : An14g01960, A. oryzae RIB40 : AO090011000165, Aspergillus wentii : Aspwe1_0053298 and Aspergillus sydowii : Aspsy1_0060563
	AFUA_4G03350	exg10	2.22084	Ortholog of A. oryzae RIB40 : AO090023000365, Aspergillus flavus NRRL 3357 : AFL2T_04220, Neosartorya fischeri NRRL 181 : NFIA_030120 and Aspergillus wentii : Aspwe1_0043359
	AFUA_4G03370		-2.0403	Ortholog(s) have gamma-aminobutyric acid:proton symporter activity, putrescine transmembrane transporter activity and role in gamma-aminobutyric acid transport, putrescine transport, transmembrane transport
	AFUA_4G03450		2.65079	Ortholog of A. nidulans FGSC A4 : AN9322, A. niger CBS 513.88 : An14g02560, An01g11380, A. oryzae RIB40 : AO090011000213, Aspergillus wentii : Aspwe1_0115377 and Aspergillus sydowii : Aspsy1_0073421
	AFUA_4G03490		-2.74914	Putative secreted protease; sedolisin with tripeptidyl-peptidase activity; predicted signal sequence for secretion; induced by growth on BSA as a sole nitrogen source
	AFUA_4G03500		2.69458	Putative GPI anchored protein
	AFUA_4G03530		2.28087	Ortholog of Neosartorya fischeri NRRL 181 : NFIA_029910 and Aspergillus fumigatus A1163 : AFUB_099520
	AFUA_4G03590		3.17759	Has domain(s) with predicted role in transmembrane transport and integral component of membrane localization
	AFUA_4G03610	phoD	2.45399	Putative phosphate:H+ symporter
	AFUA_4G03630	erg6	-2.60373	Putative sterol 24-C-methyltransferase with a predicted role in ergosterol biosynthesis; transcript downregulated in response to amphotericin B; induced by exposure to artemisinin; SrbA-regulated during hypoxia
	AFUA_4G03670		3.37847	Has domain(s) with predicted RNA polymerase II transcription factor activity, sequence-specific DNA binding, zinc ion binding activity, role in regulation of transcription, DNA-templated and nucleus localization
	AFUA_4G03700		2.10295	Ortholog(s) have cytosol, nuclear periphery localization
	AFUA_4G03740		2.60774	Has domain(s) with predicted role in transmembrane transport and integral component of membrane localization
	AFUA_4G03770		-2.39805	Ortholog(s) have cytosol, extracellular region localization
	AFUA_4G03820		-2.24147	Ortholog of A. nidulans FGSC A4 : AN7101, A. niger CBS 513.88 : An14g01070, A. oryzae RIB40 : AO090011000344, Aspergillus wentii : Aspwe1_0115647 and Aspergillus sydowii : Aspsy1_0048914
	AFUA_4G03870		2.9046	Ortholog(s) have role in karyogamy involved in conjugation with cellular fusion, protein transport to vacuole involved in ubiquitin-dependent protein catabolic process via the multivesicular body sorting pathway
	AFUA_4G03880		-2.66797	60S ribosomal protein L7
	AFUA_4G03910		2.3601	Has domain(s) with predicted zinc ion binding activity
	AFUA_4G03920		-12.4098	Has domain(s) with predicted role in transmembrane transport and integral component of membrane localization
	AFUA_4G03930	cysX	-166.977	Putative cysteine synthase B; transcript induced by exposure to human airway epithelial cells
	AFUA_4G04020	fkbp2	2.62591	Putative FK506-binding protein (FKBP)-type peptidyl-prolyl cis-trans isomerase
	AFUA_4G04070		-3.54747	Protein of unknown function, phoB-regulated
	AFUA_4G04110		3.08132	Ortholog(s) have cytosol, nucleus localization
	AFUA_4G04130		2.53178	Ortholog(s) have role in cellular response to oxidative stress, protein import into peroxisome matrix, protein quality control for misfolded or incompletely synthesized proteins and mitochondrial inner membrane localization
	AFUA_4G04160		2.40306	Has domain(s) with predicted amidase activity, carbon-nitrogen ligase activity, with glutamine as amido-N-donor activity
	AFUA_4G04270		2.80706	Ortholog(s) have FMN binding, phosphatase inhibitor activity, phosphopantothenoylcysteine decarboxylase activity, thymidylate synthase activity and role in dTMP biosynthetic process, regulation of signal transduction
	AFUA_4G04350		-2.30102	Ortholog(s) have U2-type spliceosomal complex, post-mRNA release spliceosomal complex localization
	AFUA_4G04410		-2.42234	Immunoreactive protein; has predicted 3-hydroxyacyl-CoA dehydrogenase activity, coenzyme binding, nucleotide binding activity and a putative role in fatty acid metabolism
	AFUA_4G04430		2.90255	Ortholog of A. nidulans FGSC A4 : AN7006, A. niger CBS 513.88 : An14g00400, A. oryzae RIB40 : AO090206000050, Aspergillus wentii : Aspwe1_0115358 and Aspergillus sydowii : Aspsy1_0092883
	AFUA_4G04460		-3.1036	60S ribosomal protein L13
	AFUA_4G04502		-2.39479	Ortholog(s) have role in conidium formation, response to heat
	AFUA_4G04520		-3.03223	Ortholog(s) have mitochondrion localization
	AFUA_4G04540		3.23413	Has domain(s) with predicted role in transmembrane transport and integral component of membrane localization
	AFUA_4G04550		-2.01324	Putative phosphoribosyltransferase; protein induced by hydrogen peroxide
	AFUA_4G04560		2.5956	Ortholog of A. nidulans FGSC A4 : AN10882, A. niger CBS 513.88 : An14g00260, A. oryzae RIB40 : AO090206000132, Neosartorya fischeri NRRL 181 : NFIA_028790 and Aspergillus wentii : Aspwe1_0115725
	AFUA_4G04570		2.83478	Ortholog of A. oryzae RIB40 : AO090206000032, Aspergillus flavus NRRL 3357 : AFL2T_12442, Neosartorya fischeri NRRL 181 : NFIA_028780 and Aspergillus wentii : Aspwe1_0174563
	AFUA_4G04650		-3.50499	Ortholog of A. nidulans FGSC A4 : AN10872, A. niger CBS 513.88 : An14g00190, A. oryzae RIB40 : AO090206000024, Aspergillus wentii : Aspwe1_0114521 and Aspergillus sydowii : Aspsy1_0158439
	AFUA_4G04680		-2.02503	FGGY-family carbohydrate kinase; protein induced by heat shock
	AFUA_4G04700		2.20862	Ortholog of Aspergillus fumigatus A1163 : AFUB_098300
	AFUA_4G05860		-2.80636	Ortholog(s) have role in iron-sulfur cluster assembly, mitochondrial respiratory chain complex I assembly and mitochondrial respiratory chain complex I, peripheral segment, plasma membrane localization
	AFUA_4G05880		2.81702	Ortholog(s) have role in endonucleolytic cleavage in 5'-ETS of tricistronic rRNA transcript (SSU-rRNA, 5.8S rRNA and LSU-rRNA), more
	AFUA_4G05900		-2.04885	Transcript up-regulated in conidia exposed to neutrophils
	AFUA_4G05920		-2.04043	Ortholog(s) have role in cardiolipin metabolic process, cell-abiotic substrate adhesion, cristae formation, negative regulation of phosphatidylcholine biosynthetic process, phosphatidylethanolamine metabolic process, phospholipid transport
	AFUA_4G05940		-2.15112	Ortholog(s) have cytosol, nucleus localization
	AFUA_4G05950		-2.02714	Ortholog(s) have glutathione disulfide oxidoreductase activity and role in cellular response to oxidative stress, iron-sulfur cluster assembly, protein maturation by iron-sulfur cluster transfer, response to osmotic stress
	AFUA_4G06030		-2.55637	Ortholog of A. nidulans FGSC A4 : AN4311, A. niger CBS 513.88 : An04g00250, A. oryzae RIB40 : AO090023000993, Aspergillus wentii : Aspwe1_0167289 and Aspergillus sydowii : Aspsy1_0051121
	AFUA_4G06060		2.78707	Ortholog of A. nidulans FGSC A4 : AN4314, A. niger CBS 513.88 : An04g00300, A. oryzae RIB40 : AO090023000990, Aspergillus wentii : Aspwe1_0034783 and Aspergillus sydowii : Aspsy1_0073108
	AFUA_4G06090		-2.4415	Ortholog(s) have structural molecule activity
	AFUA_4G06110		2.6457	Ortholog of A. nidulans FGSC A4 : AN4319, A. niger CBS 513.88 : An04g00380, A. oryzae RIB40 : AO090023000984, Neosartorya fischeri NRRL 181 : NFIA_110030 and Aspergillus versicolor : Aspve1_0085237
	AFUA_4G06220		-2.96145	Ortholog of A. nidulans FGSC A4 : AN10547, A. oryzae RIB40 : AO090023000968, Neosartorya fischeri NRRL 181 : NFIA_109920, Aspergillus clavatus NRRL 1 : ACLA_045540 and Aspergillus zonatus : Aspzo1_0134944
	AFUA_4G06310		3.13977	Ortholog of Aspergillus fumigatus A1163 : AFUB_063430
	AFUA_4G06370		2.94389	Ortholog of A. niger CBS 513.88 : An04g00710, Neosartorya fischeri NRRL 181 : NFIA_109780, Aspergillus wentii : Aspwe1_0023332 and Aspergillus clavatus NRRL 1 : ACLA_045680
	AFUA_4G06410		2.57379	Ortholog of Neosartorya fischeri NRRL 181 : NFIA_109740, Aspergillus wentii : Aspwe1_0023328, Aspergillus fumigatus A1163 : AFUB_063530 and Aspergillus clavatus NRRL 1 : ACLA_045720
	AFUA_4G06420		2.57058	Putative fungal specific transcription factor; transcript up-regulated in conidia exposed to neutrophils
	AFUA_4G06430		3.33577	Ortholog of Aspergillus fumigatus A1163 : AFUB_063549
	AFUA_4G06460		2.98589	Has domain(s) with predicted 3-dehydroquinate dehydratase activity, catalytic activity
	AFUA_4G06620		-2.13971	Glutamate/Leucine/Phenylalanine/Valine dehydrogenase; reacts with rabbit immunosera exposed to A. fumigatus conidia; hypoxia induced protein
	AFUA_4G06670	aspf7	-2.24834	Allergen Asp f 7; transcript induced by voriconazole and by by growth on hydrogen peroxide
	AFUA_4G06690		-2.22175	Ortholog(s) have CDP reductase activity, nucleoside diphosphate kinase activity, nucleotide binding activity
	AFUA_4G06700		-3.71902	Ortholog of A. nidulans FGSC A4 : AN1338, AN9450, AN4381, A. fumigatus Af293 : Afu1g03040, Afu1g09510 and A. niger CBS 513.88 : An01g05230, An04g01090
	AFUA_4G06790		-3.39195	Ubiquinol-cytochrome c reductase complex 14 kDa protein with a predicted role in oxidative phosphorylation; induced by exposure to artemisinin
	AFUA_4G06810		3.07117	Ortholog of Aspergillus fumigatus A1163 : AFUB_063880
	AFUA_4G06820	ecm33	-2.13357	Putative glycophosphatidylinositol (GPI)-anchored cell wall protein with similarity to S. cerevisiae Ecm33p; mutant conidia display a cell separation defect; hypoxia induced protein
	AFUA_4G06830		-2.17082	Ortholog(s) have SUMO conjugating enzyme activity, role in hyphal growth, mitotic spindle elongation, protein sumoylation and condensed nuclear chromosome, cytosol, nuclear heterochromatin localization
	AFUA_4G06870		-2.02464	Ortholog of A. nidulans FGSC A4 : AN4395, A. niger CBS 513.88 : An04g01260, A. oryzae RIB40 : AO090023000901, Aspergillus wentii : Aspwe1_0023285 and Aspergillus sydowii : Aspsy1_0545881
	AFUA_4G06910		-2.31081	Putative outer mitochondrial membrane protein porin; hypoxia induced protein
	AFUA_4G06930		-2.00834	Ortholog(s) have cytosol localization
	AFUA_4G06970		3.36674	Ortholog(s) have DNA end binding, double-stranded DNA binding, single-stranded DNA binding activity
	AFUA_4G07020		2.68602	Has domain(s) with predicted catalytic activity, heme binding, oxidoreductase activity
	AFUA_4G07030		-2.99828	Transcript up-regulated in conidia exposed to neutrophils
	AFUA_4G07040	ctsD	-2.09008	Putative secreted aspartic-type endopeptidase; predicted signal sequence for secretion; transcript up-regulated in conidia exposed to neutrophils
	AFUA_4G07050		2.0938	Putative lactate dehydrogenase; transcript levels decrease during conidial germination
	AFUA_4G07100		2.40948	Ortholog(s) have protein membrane anchor activity and role in establishment of spindle pole body localization to nuclear envelope, mitotic spindle assembly
	AFUA_4G07110		2.89054	Ortholog(s) have SNAP receptor activity
	AFUA_4G07130	mvd1	-2.15124	Diphosphomevalonate decarboxylase; SrbA-regulated during hypoxia
	AFUA_4G07150		-2.50014	Has domain(s) with predicted cytochrome-c oxidase activity
	AFUA_4G07170		-2.06437	Ortholog(s) have sterol binding activity and role in CENP-A containing chromatin organization, cellular response to DNA damage stimulus, proteasome localization to nuclear periphery
	AFUA_4G07190	argB	-2.87161	Ornathine carbamoyltransferase, enzyme of the arginine biosynthesis pathway; hypoxia induced protein
	AFUA_4G07280	sok1	2.43468	cAMP-mediated signaling protein
	AFUA_4G07310		2.26933	Ortholog(s) have ATPase activity, nicotinamide-nucleotide adenylyltransferase activity
	AFUA_4G07350		-4.43295	Ortholog(s) have endoplasmic reticulum localization
	AFUA_4G07420		-2.35658	Ortholog(s) have endopeptidase activator activity and role in proteasomal ubiquitin-independent protein catabolic process, proteasome-mediated ubiquitin-dependent protein catabolic process
	AFUA_4G07450		2.09316	Ortholog of Aspergillus fumigatus A1163 : AFUB_064550
	AFUA_4G07580		-2.67172	Translation initiation factor EF-2 gamma subunit
	AFUA_4G07590		-2.84926	Ortholog(s) have metalloendopeptidase activity and role in CAAX-box protein processing, peptide mating pheromone maturation involved in conjugation with cellular fusion
	AFUA_4G07600		2.59503	Ortholog of A. nidulans FGSC A4 : AN9433, A. niger CBS 513.88 : An04g01960, Aspergillus wentii : Aspwe1_0034573, Aspergillus sydowii : Aspsy1_0062370 and Aspergillus terreus NIH2624 : ATET_05443
	AFUA_4G07630		2.19401	Ortholog(s) have role in cellular response to biotic stimulus, cellular response to starvation and chromosome organization, more
	AFUA_4G07650	cyp6	-2.21961	Putative peptidyl-prolyl cis-trans isomerase
	AFUA_4G07660	ded1	-3.4778	ATP-dependent RNA helicase
	AFUA_4G07690		-2.88491	Putative phosphoribosylaminoimidazole-carboxamide formyltransferase/IMP cyclohydrolase; hypoxia repressed protein
	AFUA_4G07710		-2.69974	Putative pyruvate carboxylase; protein induced by heat shock
	AFUA_4G07730		-3.21566	60S ribosomal protein L11; transcript induced by exposure to human airway epithelial cells
	AFUA_4G07740		2.64561	Ortholog of Aspergillus fumigatus A1163 : AFUB_064840 and Aspergillus niger ATCC 1015 : 44190-mRNA
	AFUA_4G07750		-2.33634	Ortholog(s) have pyruvate transmembrane transporter activity, role in mitochondrial pyruvate transport and integral component of mitochondrial inner membrane localization
	AFUA_4G07760		-2.08724	Ortholog(s) have L-arginine transmembrane transporter activity, L-histidine transmembrane transporter activity, L-lysine transmembrane transporter activity
	AFUA_4G07850		3.24364	Ortholog of A. oryzae RIB40 : AO090023000787, Aspergillus glaucus : Aspgl1_0066820, Aspergillus flavus NRRL 3357 : AFL2T_04596 and Neosartorya fischeri NRRL 181 : NFIA_108320
	AFUA_4G07940		2.68187	Has domain(s) with predicted catalytic activity, nitronate monooxygenase activity and role in oxidation-reduction process
	AFUA_4G07970		3.13012	Ortholog(s) have DNA-directed DNA polymerase activity and role in DNA replication, removal of RNA primer, DNA synthesis involved in UV-damage excision repair, RNA-dependent DNA biosynthetic process, premeiotic DNA replication
	AFUA_4G07990		2.10577	Ortholog of A. nidulans FGSC A4 : AN10480, A. niger CBS 513.88 : An04g02410, A. oryzae RIB40 : AO090023000772, Aspergillus wentii : Aspwe1_0102632 and Aspergillus sydowii : Aspsy1_0149200
	AFUA_4G08010	odcA	-2.21812	Putative ornithine decarboxylase, a key enzyme in the biosynthesis of polyamines
	AFUA_4G08030		-2.27571	Protein of unknown function identified by mass spectrometry
	AFUA_4G08040		-2.45692	Ortholog(s) have GTP binding activity, role in endocytosis, protein targeting to vacuole, regulation of vacuole organization, small GTPase mediated signal transduction and cytosol, early endosome, late endosome, nucleus localization
	AFUA_4G08050		-2.48364	Ortholog(s) have phosphatidylinositol-3,5-bisphosphate 5-phosphatase activity, phosphatidylinositol-3-phosphatase activity, phosphatidylinositol-4-phosphate phosphatase activity
	AFUA_4G08150		2.36786	Ortholog of Aspergillus fumigatus A1163 : AFUB_065250
	AFUA_4G08160		2.3593	Protein of unknown function
	AFUA_4G08170	uga2	2.28218	Putative succinate-semialdehyde dehydrogenase
	AFUA_4G08190		-2.52485	Ortholog(s) have nucleolus localization
	AFUA_4G08200		-3.08946	GPI transamidase component PIG-U involved in the transfer of GPI to proteins; transcript repressed by exposure to human airway epithelial cells; induced by exposure to artemisinin
	AFUA_4G08280		2.91222	Ortholog(s) have endoplasmic reticulum localization
	AFUA_4G08310		2.21905	Ortholog of Neosartorya fischeri NRRL 181 : NFIA_107850, Aspergillus wentii : Aspwe1_0046442, Aspergillus fumigatus A1163 : AFUB_065420 and Aspergillus clavatus NRRL 1 : ACLA_047680
	AFUA_4G08420		2.14848	Ortholog of A. nidulans FGSC A4 : AN1718, AN1714, A. fumigatus Af293 : Afu4g08380, A. niger CBS 513.88 : An04g03190, An04g03210 and A. oryzae RIB40 : AO090023000718
	AFUA_4G08470		2.74041	Ortholog of A. nidulans FGSC A4 : AN1701, A. niger CBS 513.88 : An04g03260/atg28, A. oryzae RIB40 : AO090023000715, Aspergillus wentii : Aspwe1_0034455 and Aspergillus sydowii : Aspsy1_0038734
	AFUA_4G08480		-2.73993	Ortholog(s) have cytosol, nucleus, proteasome regulatory particle, base subcomplex localization
	AFUA_4G08510	triA	2.72527	Putative RNA triphosphatase involved in mRNA 5' cap formation; essential gene
	AFUA_4G08520		2.80586	Has domain(s) with predicted transferase activity, transferring acyl groups other than amino-acyl groups activity
	AFUA_4G08580	prx1	-2.64226	Mitochondrial peroxiredoxin; predicted role in cell redox homeostasis regulation; protein levels increase with amphotericin B and H2O2 exposure; transcript up-regulated in conidia exposed to neutrophils; repressed by gliotoxin exposure
	AFUA_4G08660		-2.68419	Oligosaccharyltransferase subunit ribophorin II with a predicted role in N-linked protein glycosylation; 4 predicted transmembrane domains
	AFUA_4G08720	plb1	-2.29493	Putative secreted phospholipase B; predicted GPI anchor; transcript induced by lecithin; hypoxia induced protein; induced by exposure to artemisinin
	AFUA_4G08730		-2.00464	Ortholog of A. nidulans FGSC A4 : AN5649, AN1674, AN0384, AN1268, AN7262, A. fumigatus Af293 : Afu1g01700, Afu2g17000, Afu4g13630, Afu1g10012 and A. niger CBS 513.88 : An01g09380, An01g06520, An04g09080, An04g03600
	AFUA_4G08740		3.22466	Has domain(s) with predicted role in transmembrane transport and integral component of membrane localization
	AFUA_4G08830		2.84987	Ortholog(s) have role in negative regulation of mitotic DNA replication initiation from late origin, regulation of establishment of protein localization to telomere, telomere maintenance
	AFUA_4G08930		3.46469	Putative nucleolar GTPase
	AFUA_4G08960		2.28163	Putative glycophosphatidylinositol (GPI) anchored protein; predicted adhesin-like protein; calcium downregulated
	AFUA_4G09040		2.6677	Putative high affinity methionine permease; calcium induced
	AFUA_4G09050	atg1	-2.34818	Putative serine/threonine-protein kinase; autophagy-related protein; mutant is defective in autophagy
	AFUA_4G09080	sebA	-4.06391	Putative transcription factor; required for virulence; localizes to the nucleus in response to oxidative stress and heat shock
	AFUA_4G09100		3.27477	Ortholog(s) have ferrous iron binding activity, role in peptidyl-diphthamide biosynthetic process from peptidyl-histidine and cytosol, nucleus localization
	AFUA_4G09110	ccp1	-2.13485	Putative cytochrome c peroxidase; protein induced by heat shock and by hydrogen peroxide; transcript up-regulated in conidia exposed to neutrophils
	AFUA_4G09120		3.35891	Has domain(s) with predicted GTPase activator activity, zinc ion binding activity
	AFUA_4G09130		2.36465	Putative mannosyltransferase
	AFUA_4G09200		3.21104	Ortholog of Aspergillus fumigatus A1163 : AFUB_066300
	AFUA_4G09210		2.89562	Has domain(s) with predicted role in transmembrane transport and integral component of membrane localization
	AFUA_4G09230		2.23484	Ortholog of A. nidulans FGSC A4 : AN1610, A. oryzae RIB40 : AO090023000613, Neosartorya fischeri NRRL 181 : NFIA_106900, Aspergillus wentii : Aspwe1_0166893 and Aspergillus versicolor : Aspve1_0440039
	AFUA_4G09320	dppIV	2.51782	Putative extracellular dipeptidyl-peptidase; predicted signal sequence for secretion; induced by growth on BSA as a sole nitrogen source; expression dependent on PrtT
	AFUA_4G09360		-2.93085	ATP synthase proteolipid P2 with a predicted role in oxidative phosphorylation; transcript repressed by exposure to human airway epithelial cells; induced by exposure to artemisinin
	AFUA_4G09400	ap3	3.0558	Putative protease
	AFUA_4G09460		2.61589	Ortholog of Neosartorya fischeri NRRL 181 : NFIA_106560, Aspergillus versicolor : Aspve1_0060598, Aspergillus fumigatus A1163 : AFUB_066580 and Aspergillus sydowii : Aspsy1_0052051, Aspsy1_0148309
	AFUA_4G09470		3.16576	Has domain(s) with predicted electron transfer activity, heme binding, iron ion binding, oxidoreductase activity, acting on paired donors, with incorporation or reduction of molecular oxygen activity and role in oxidation-reduction process
	AFUA_4G09480		2.46777	Ortholog(s) have endo-1,4-beta-xylanase activity, role in xylan catabolic process and extracellular region localization
	AFUA_4G09500		2.92285	Ortholog of Aspergillus flavus NRRL 3357 : AFL2T_04283, Neosartorya fischeri NRRL 181 : NFIA_106510, Aspergillus wentii : Aspwe1_0157025 and Aspergillus versicolor : Aspve1_0124516
	AFUA_4G09510		2.03459	Ortholog of A. nidulans FGSC A4 : AN7052, A. fumigatus Af293 : Afu4g03945, A. niger CBS 513.88 : An14g00940, An07g04990, An04g08460 and A. oryzae RIB40 : AO090023000583, AO090011000324, AO090005000036
	AFUA_4G09560	zrfC	-108.319	Zinc transporter that functions in neutral or alkaline environments; required for virulence; shares a divergent promoter with aspf2
	AFUA_4G09580	aspf2	-102.445	Allergen Asp f 2; expressed in alkaline zinc-limiting conditions; shares a divergent promoter with zrfC; higher expression in biofilm vs planktonic cells; fibrinogen binding protein; signal peptide and 4 possible glycosylation sites
	AFUA_4G09600		3.68497	Putative glycophosphatidylinositol (GPI)-anchored cell wall protein
	AFUA_4G09610		2.71114	Ortholog of A. nidulans FGSC A4 : AN0400, A. niger CBS 513.88 : An04g07500, A. oryzae RIB40 : AO090003001281, Neosartorya fischeri NRRL 181 : NFIA_106400 and Aspergillus wentii : Aspwe1_0022929
	AFUA_4G09620		2.30149	Ortholog(s) have role in transcription-coupled nucleotide-excision repair and Ddb1-Ckn1 complex, cytosol localization
	AFUA_4G09660		-2.52747	Ortholog(s) have unfolded protein binding activity
	AFUA_4G09700		-2.55819	Protein of unknown function; transcript induced by voriconazole
	AFUA_4G09710	rosA	-3.81233	Homolog of A. nidulans RosA, a repressor of sexual development; stuA-dependent up-regulation in developmentally competent hyphae
	AFUA_4G09750		-2.68441	Ortholog(s) have structural constituent of ribosome activity and mitochondrial large ribosomal subunit, mitochondrial nucleoid localization
	AFUA_4G09770	velC	-3.88985	Ortholog(s) have role in regulation of asexual sporulation resulting in formation of a cellular spore, regulation of sexual sporulation resulting in formation of a cellular spore
	AFUA_4G09790		-2.16949	Ortholog of A. nidulans FGSC A4 : AN1862, A. niger CBS 513.88 : An04g07280, Aspergillus wentii : Aspwe1_0166824, Aspergillus sydowii : Aspsy1_0138374 and Aspergillus terreus NIH2624 : ATET_00762
	AFUA_4G09900		2.78589	Ortholog(s) have cytosol, nucleus localization
	AFUA_4G09910		2.67804	Has domain(s) with predicted ATP binding, inositol pentakisphosphate 2-kinase activity
	AFUA_4G09960		-2.47266	Ortholog of A. nidulans FGSC A4 : AN2055, A. niger CBS 513.88 : An04g07090, A. oryzae RIB40 : AO090003001238, Aspergillus wentii : Aspwe1_0102496 and Aspergillus sydowii : Aspsy1_0326546
	AFUA_4G09970		2.38254	Ortholog(s) have histone kinase activity (H3-T3 specific) activity and role in chromosome passenger complex localization to kinetochore
	AFUA_4G10040		2.92782	Ortholog(s) have Golgi cisterna, cytosol, endosome localization
	AFUA_4G10050		-2.40654	Calmodulin
	AFUA_4G10070		-2.08058	Has domain(s) with predicted calcium ion binding, mannosyl-oligosaccharide 1,2-alpha-mannosidase activity and membrane localization
	AFUA_4G10090		2.44631	Ortholog of A. nidulans FGSC A4 : AN3304, AN2043, A. fumigatus Af293 : Afu4g01230 and A. niger CBS 513.88 : An03g00230, An04g06970, An16g01920, An13g01860, An05g01440
	AFUA_4G10130		-3.37947	Ortholog(s) have alpha-amylase activity and role in carbohydrate catabolic process
	AFUA_4G10150		-2.94348	Ortholog(s) have alpha-1,4-glucosidase activity, glucosyltransferase activity, maltose alpha-glucosidase activity, starch alpha-glucosidase activity
	AFUA_4G10240		-2.06429	Ortholog(s) have mRNA binding activity and role in chromatin silencing at centromere outer repeat region, mRNA splicing, via spliceosome
	AFUA_4G10270		-2.2348	Ortholog(s) have 3-hydroxyacyl-CoA dehydratase activity, enoyl-CoA hydratase activity and role in fatty acid elongation, sphingolipid biosynthetic process, vacuolar transport
	AFUA_4G10290		3.42054	Ortholog of A. oryzae RIB40 : AO090003001192, Neosartorya fischeri NRRL 181 : NFIA_105770, Aspergillus wentii : Aspwe1_0166767 and Aspergillus versicolor : Aspve1_0467249
	AFUA_4G10310		3.13332	Ortholog of A. nidulans FGSC A4 : AN10250, A. niger CBS 513.88 : An04g06590, A. oryzae RIB40 : AO090003001191, Aspergillus wentii : Aspwe1_0022860 and Aspergillus sydowii : Aspsy1_0317295
	AFUA_4G10340		-2.1429	C6 zinc-finger domain protein; transcript up-regulated in conidia exposed to neutrophils
	AFUA_4G10380		-2.10369	Has domain(s) with predicted nucleic acid binding, zinc ion binding activity
	AFUA_4G10390		-2.06455	Ortholog(s) have endoplasmic reticulum, nucleus localization
	AFUA_4G10410		-3.30994	Putative aspartate aminotransferase; reacts with rabbit immunosera exposed to A. fumigatus conidia; hypoxia induced protein; transcript induced in conidia exposed to neutrophils or to human airway epithelial cells
	AFUA_4G10430		2.33132	Ortholog(s) have aminoacyl-tRNA hydrolase activity, role in negative regulation of proteasomal ubiquitin-dependent protein catabolic process and mitochondrial outer membrane localization
	AFUA_4G10440		-2.6507	Protein of unknown function; transcript repressed by exposure to human airway epithelial cells
	AFUA_4G10460	hcsA	-2.48241	Homocitrate synthase, essential enzyme of the alpha-aminoadipate pathway of lysine biosynthesis; transcript highly induced during conidial germination; protein induced by heat shock; SrbA-regulated during hypoxia; no human homolog
	AFUA_4G10560		2.6635	Ortholog of Neosartorya fischeri NRRL 181 : NFIA_105510, Aspergillus wentii : Aspwe1_0166738, Aspergillus clavatus NRRL 1 : ACLA_049760 and Aspergillus niger ATCC 1015 : 193527-mRNA
	AFUA_4G10690	isa1	-2.81386	Iron-sulphur cluster assembly accessory protein
	AFUA_4G10720		2.20742	Ortholog of Aspergillus fumigatus A1163 : AFUB_067800
	AFUA_4G10770	ppoA	3.62818	Putative fatty acid oxygenase; 5,8-linoleate diol synthase (5,8-LDS); responsible for the formation of psi factor; transcript induced by voriconazole
	AFUA_4G10790		-2.15024	Ortholog(s) have ribose phosphate diphosphokinase activity and role in 5-phosphoribose 1-diphosphate biosynthetic process, cellular response to drug, cytokinesis, fungal-type cell wall organization
	AFUA_4G10800		-3.12199	40S ribosomal protein S6
	AFUA_4G10810		2.43376	Has domain(s) with predicted hydrolase activity
	AFUA_4G10890		2.7167	Ortholog of Aspergillus fumigatus A1163 : AFUB_067960
	AFUA_4G10920		-2.12569	Ortholog(s) have NADH dehydrogenase (ubiquinone) activity and role in mitochondrial respiratory chain complex I assembly, programmed cell death
	AFUA_4G11050		-2.0224	Putative NADH-ubiquinone oxidoreductase, subunit F involved in oxidative phosphorylation; induced by exposure to artemisinin
	AFUA_4G11080	facA	-2.37684	Putative acetyl-coenzyme A synthetase with a predicted role in acetate metabolism; transcript up-regulated in conidia exposed to neutrophils; protein induced by heat shock; hypoxia repressed protein
	AFUA_4G11170		3.05693	Ortholog of Neosartorya fischeri NRRL 181 : NFIA_105090, Aspergillus fumigatus A1163 : AFUB_068200 and Aspergillus clavatus NRRL 1 : ACLA_050260
	AFUA_4G11180		2.29058	Has domain(s) with predicted ATP binding, DNA binding, nucleoside-triphosphatase activity, nucleotide binding activity and role in DNA repair
	AFUA_4G11190		2.87261	Ortholog(s) have cytosol, nucleus localization
	AFUA_4G11210		2.07627	Ortholog(s) have role in intracellular transport, plasma membrane fusion involved in cytogamy, regulation of plasma membrane sterol distribution and sporocarp development involved in sexual reproduction, more
	AFUA_4G11230		3.21878	Ortholog of A. nidulans FGSC A4 : AN5612, A. niger CBS 513.88 : An04g05430, A. oryzae RIB40 : AO090003001098, Aspergillus wentii : Aspwe1_0022777 and Aspergillus sydowii : Aspsy1_0148394
	AFUA_4G11240	aarA	-2.2751	Putative alpha-aminoadipate reductase, large subunit, involved in lysine metabolism; predicted essential gene; transcript induced by exposure to human airway epithelial cells
	AFUA_4G11300		-2.18569	Putative vacuolar ATPase 98 kDa subunit; transcript induced by exposure to human airway epithelial cells
	AFUA_4G11310	fbp1	-2.53544	Fructose-1,6-bisphosphatase
	AFUA_4G11360		-2.20631	Ortholog(s) have endoplasmic reticulum localization
	AFUA_4G11380		2.1149	Ortholog(s) have cytosol, nucleus localization
	AFUA_4G11390		-3.26628	Ubiquinol-cytochrome c reductase complex 17 kd protein with a predicted role in oxidative phosphorylation
	AFUA_4G11520		2.36522	Ortholog of A. nidulans FGSC A4 : AN5587, A. niger CBS 513.88 : An04g04980, Aspergillus wentii : Aspwe1_0100770, Aspergillus sydowii : Aspsy1_0030385 and Aspergillus terreus NIH2624 : ATET_03930
	AFUA_4G11530		-2.70077	Putative intermembrane space AAA protease; transcript induced by exposure to human airway epithelial cells
	AFUA_4G11540		2.45158	Putative glycerol kinase; transcript up-regulated in conidia exposed to neutrophils
	AFUA_4G11550		-2.90611	Ortholog of A. nidulans FGSC A4 : AN5580, A. niger CBS 513.88 : An04g04940, Aspergillus wentii : Aspwe1_0022740, Aspergillus sydowii : Aspsy1_0057110 and Aspergillus terreus NIH2624 : ATET_03924
	AFUA_4G11580	sod2	-2.64225	Putative manganese-superoxide dismutase; contains a putative mitochondrial targeting signal; conidia-enriched protein; transcript induced by menadione, by growth at high temperature and by exposure of conidia to neutrophils
	AFUA_4G11650	kgd1	-2.13543	Putative alpha-ketoglutarate dehydrogenase complex subunit; protein induced by heat shock
	AFUA_4G11660		3.0307	Ortholog(s) have methylated histone binding activity
	AFUA_4G11710		2.31173	Putative oxidoreductase, zinc-binding dehydrogenase family protein; transcript up-regulated in conidia exposed to neutrophils
	AFUA_4G11920		3.09326	Ortholog(s) have mitochondrial intermembrane space localization
	AFUA_4G11970		2.2076	Ortholog(s) have RNA polymerase I activity, RNA polymerase II activity, RNA polymerase III activity, RNA-directed 5'-3' RNA polymerase activity, zinc ion binding activity
	AFUA_4G11980		-2.11546	Anthranilate phosphoribosyl transferase; no human homolog
	AFUA_4G11990		-2.1336	Ortholog of A. nidulans FGSC A4 : AN3635, A. niger CBS 513.88 : An01g07270, A. oryzae RIB40 : AO090003001010, Aspergillus wentii : Aspwe1_0022700 and Aspergillus sydowii : Aspsy1_0154807
	AFUA_4G12040	erg7B	2.55616	Putative oxidosqualene:lanosterol cyclase (OSLC) with a role in protostadienol biosynthesis; SrbA-regulated during hypoxia
	AFUA_4G12080		-2.03867	Ortholog(s) have ubiquitin conjugating enzyme activity, ubiquitin-protein transferase activity and role in free ubiquitin chain polymerization, postreplication repair, protein K63-linked ubiquitination
	AFUA_4G12200		2.29363	Ortholog of A. nidulans FGSC A4 : AN3652, A. niger CBS 513.88 : An01g07470, Aspergillus wentii : Aspwe1_0166581, Aspergillus sydowii : Aspsy1_1056636 and Aspergillus terreus NIH2624 : ATET_03106
	AFUA_4G12270		2.7647	Has domain(s) with predicted zinc ion binding activity
	AFUA_4G12330	ydc1	-2.34557	Putative alkaline dihydroceramidase
	AFUA_4G12340		-2.11324	Putative mitochondrial carrier protein; transcript induced by exposure to human airway epithelial cells
	AFUA_4G12410		2.57999	Ortholog of A. nidulans FGSC A4 : AN3667, A. niger CBS 513.88 : An01g07830, A. oryzae RIB40 : AO090009000453, Aspergillus wentii : Aspwe1_0166557 and Aspergillus sydowii : Aspsy1_1055875
	AFUA_4G12450		-3.14579	Putative PH domain protein; conserved lysine-rich protein; Yap1-dependent induction in response to hydrogen peroxide; hypoxia repressed protein
	AFUA_4G12470	cpcA	-2.6064	Transcriptional activator of the cross-pathway control system of amino acid biosynthesis; 5' leader sequence encodes 2 micro ORFs (alpha and beta); contributes to pathogenicity in a mouse model of infection
	AFUA_4G12530	cccA	-2.60793	Putative iron transporter of the vacuolar membrane, involved in vacuolar iron storage
	AFUA_4G12550		2.14559	Has domain(s) with predicted RNA polymerase II transcription cofactor activity, role in regulation of transcription from RNA polymerase II promoter and mediator complex localization
	AFUA_4G12560		2.57715	Ortholog(s) have role in hyphal growth
	AFUA_4G12680		2.67153	Ortholog(s) have ATPase activity, G-quadruplex DNA binding, adenylate kinase activity, double-stranded telomeric DNA binding, single-stranded telomeric DNA binding activity
	AFUA_4G12700		-5.04322	Ortholog of A. nidulans FGSC A4 : AN3606, A. niger CBS 513.88 : An03g02800, A. oryzae RIB40 : AO090009000298, Aspergillus wentii : Aspwe1_0047287 and Aspergillus sydowii : Aspsy1_0090817
	AFUA_4G12710		-3.47545	Ortholog of A. nidulans FGSC A4 : AN3605, A. niger CBS 513.88 : An03g02780, A. oryzae RIB40 : AO090009000299, Aspergillus wentii : Aspwe1_0033871 and Aspergillus sydowii : Aspsy1_0154274
	AFUA_4G12790		-2.06059	Ortholog(s) have role in carbon utilization
	AFUA_4G12800		2.29799	Has domain(s) with predicted FMN binding, oxidoreductase activity, riboflavin reductase (NADPH) activity and role in oxidation-reduction process
	AFUA_4G12810		-2.28987	Ortholog(s) have structural constituent of ribosome activity, role in mitochondrial translation and mitochondrial large ribosomal subunit localization
	AFUA_4G12840		-2.2905	Ortholog(s) have methylthioribulose 1-phosphate dehydratase activity, role in L-methionine salvage from methylthioadenosine and cytosol, nucleus localization
	AFUA_4G12850	clxA	-2.41182	Calnexin, ER membrane chaperone involved in folding of glycoproteins directed to the secretory pathway; hypoxia repressed; enriched in dormant conidia
	AFUA_4G13030		2.2892	Ortholog(s) have mitochondrion localization
	AFUA_4G13050		2.14791	Ortholog of A. nidulans FGSC A4 : AN4136, A. oryzae RIB40 : AO090009000282, Neosartorya fischeri NRRL 181 : NFIA_103300 and Aspergillus versicolor : Aspve1_0045090
	AFUA_4G13060		3.42949	Has domain(s) with predicted nucleic acid binding, zinc ion binding activity
	AFUA_4G13130		2.97368	Has domain(s) with predicted RNA polymerase II transcription cofactor activity, role in regulation of transcription from RNA polymerase II promoter and mediator complex localization
	AFUA_4G13190		-2.86422	Ortholog(s) have role in ER to Golgi vesicle-mediated transport and COPII-coated ER to Golgi transport vesicle, endoplasmic reticulum, fungal-type vacuole, plasma membrane localization
	AFUA_4G13400		-2.49676	Ortholog(s) have N-acetylglucosaminyldiphosphodolichol N-acetylglucosaminyltransferase activity and role in dolichol-linked oligosaccharide biosynthetic process
	AFUA_4G13410		-2.73499	Protein of unknown function; transcript repressed by exposure to human airway epithelial cells
	AFUA_4G13540		3.22236	Putative potassium uptake transporter
	AFUA_4G13600		2.13976	Has domain(s) with predicted nucleic acid binding, zinc ion binding activity
	AFUA_4G13670	wsc1	-3.01026	Putative WSC domain protein; ortholog of the S. cerevisiae cell surface sensor Wsc1p; required for resistance to echinocandin antifungals
	AFUA_4G13680		2.99948	Putative phosphatidylserine synthase; calcium induced
	AFUA_4G13720	mpkA	-2.04322	Mitogen-activated protein kinase; activated by phosphorylation; role in cell wall signaling and the oxidative stress response; mpkA(p)-lacZ expression increased by cell wall disturbing compounds; required for adaptation to iron starvation
	AFUA_4G13910		2.55575	Ortholog of A. nidulans FGSC A4 : AN8093, AN12197, A. fumigatus Af293 : Afu5g12760, A. niger CBS 513.88 : An15g06460, An13g02370 and A. oryzae RIB40 : AO090012000187
	AFUA_4G13940		2.19403	Has domain(s) with predicted NAD+ ADP-ribosyltransferase activity, acid-amino acid ligase activity
	AFUA_4G14060		2.79149	Has domain(s) with predicted ATP binding activity
	AFUA_4G14090	uge4	2.21807	UDP-glucose 4-epimerase, expressed at low levels, not required for galactose metabolism
	AFUA_4G14150		3.35048	Has domain(s) with predicted transferase activity, transferring acyl groups other than amino-acyl groups, transferase activity, transferring hexosyl groups activity and role in metabolic process
	AFUA_4G14190		2.74866	Ortholog of Aspergillus glaucus : Aspgl1_0029891, Aspgl1_0057413, Aspergillus wentii : Aspwe1_0039585, Aspergillus fumigatus A1163 : AFUB_071340 and Aspergillus clavatus NRRL 1 : ACLA_053100
	AFUA_4G14220		2.14888	Has domain(s) with predicted RNA polymerase II transcription factor activity, sequence-specific DNA binding, zinc ion binding activity, role in regulation of transcription, DNA-templated and nucleus localization
	AFUA_4G14400		-2.19661	Ortholog of A. nidulans FGSC A4 : AN3546, A. fumigatus Af293 : Afu1g16170, Afu5g15040, Afu6g09300, A. niger CBS 513.88 : An08g11160, An04g08000 and A. oryzae RIB40 : AO090166000001
	AFUA_4G14410		3.44392	Ortholog of Aspergillus fumigatus A1163 : AFUB_071670
	AFUA_4G14420		3.71682	Has domain(s) with predicted catalytic activity, lysozyme activity and role in carbohydrate metabolic process, cell wall macromolecule catabolic process, peptidoglycan catabolic process
	AFUA_4G14450		-3.43717	Mannitol 2-dehydrogenase with a predicted role in mannitol metabolism
	AFUA_4G14480	tpcL	2.86148	Putative emodin anthrone oxygenase involved in trypacidin biosynthesis, member of the tpc secondary metabolite gene cluster
	AFUA_4G14500	tpcI	2.67758	Putative questin oxygenase involved in trypacidin biosynthesis, member of the tpc secondary metabolite gene cluster
	AFUA_4G14580	tpcA	3.33163	Putative emodin O-methyltransferase involved in trypacidin biosynthesis, member of the tpc secondary metabolite gene cluster
	AFUA_4G14600		2.34812	Has domain(s) with predicted ATP binding, phosphotransferase activity, alcohol group as acceptor activity and role in amino sugar metabolic process, peptidoglycan turnover
	AFUA_4G14670		3.05411	Has domain(s) with predicted substrate-specific transmembrane transporter activity, transmembrane transporter activity, role in transmembrane transport and integral component of membrane, membrane localization
	AFUA_4G14680		2.62601	Ortholog of A. nidulans FGSC A4 : AN2957, A. niger CBS 513.88 : An02g11270, A. oryzae RIB40 : AO090038000089, Aspergillus wentii : Aspwe1_0296046 and Aspergillus sydowii : Aspsy1_0198433
	AFUA_4G14740		2.27492	Putative serine/threonine protein kinase
	AFUA_4G14850		2.57182	Putative 3-ketosteroid 1-dehydrogenase with a predicted role in helvonic acid biosynthesis
	AFUA_5G00120		2.82441	Putative cytochrome P450 oxidoreductase/alkane hydroxylase
	AFUA_5G00145		2.6076	Conserved protein of unknown function; predicted gene pair with AFUA_6G11710 and AFUA_7G08440
	AFUA_5G00150		2.81225	Has domain(s) with predicted hydrolase activity, acting on ester bonds activity and role in biosynthetic process
	AFUA_5G00210		2.74	Protein of unknown function
	AFUA_5G00370		2.7541	Has domain(s) with predicted role in transmembrane transport and membrane localization
	AFUA_5G00430		2.60843	Has domain(s) with predicted role in transmembrane transport and integral component of membrane localization
	AFUA_5G00435		2.26592	Has domain(s) with predicted RNA polymerase II transcription factor activity, sequence-specific DNA binding, zinc ion binding activity, role in regulation of transcription, DNA-templated and nucleus localization
	AFUA_5G00530		2.45504	Ortholog(s) have inulinase activity and role in carbohydrate metabolic process
	AFUA_5G00580		2.44017	Ortholog of Neosartorya fischeri NRRL 181 : NFIA_041910 and Aspergillus fumigatus A1163 : AFUB_049050
	AFUA_5G00590		3.51479	Ortholog of A. niger CBS 513.88 : An15g07140, An13g01800, Neosartorya fischeri NRRL 181 : NFIA_023890, NFIA_041900 and Aspergillus wentii : Aspwe1_0039567, Aspwe1_0040764, Aspwe1_0044902
	AFUA_5G00600		2.17141	Ortholog(s) have extracellular region localization
	AFUA_5G00660		2.04389	Ortholog of Aspergillus fumigatus A1163 : AFUB_049130
	AFUA_5G00710		2.52907	Putative gamma-aminobutyric acid (GABA) permease
	AFUA_5G00750		2.32212	Ortholog of Aspergillus fumigatus A1163 : AFUB_049220
	AFUA_5G00790		2.68064	Has domain(s) with predicted ATP binding, ATPase activity, ATPase activity, coupled to transmembrane movement of substances, nucleoside-triphosphatase activity, nucleotide binding activity and role in transport
	AFUA_5G00870		2.20727	Ortholog of Aspergillus fumigatus A1163 : AFUB_049320
	AFUA_5G00890		3.51035	Protein of unknown function
	AFUA_5G00920		2.86087	Ortholog(s) have intracellular localization
	AFUA_5G01000		2.51607	Putative oxidoreductase, 2OG-Fe(II) oxygenase family protein; transcript repressed by exposure to human airway epithelial cells
	AFUA_5G01030	gpdB	4.39336	Putative glyceraldehyde 3-phosphate dehydrogenase; predicted gene pair with AFUA_5G01970 (gpdA); hypoxia induced protein
	AFUA_5G01050		2.97001	Ortholog of Aspergillus fumigatus A1163 : AFUB_049530
	AFUA_5G01080		2.63364	Has domain(s) with predicted substrate-specific transmembrane transporter activity, transmembrane transporter activity, role in transmembrane transport and integral component of membrane, membrane localization
	AFUA_5G01090		3.09045	Has domain(s) with predicted ATP binding, phosphotransferase activity, alcohol group as acceptor activity and role in amino sugar metabolic process, peptidoglycan turnover
	AFUA_5G01120		-2.54557	Ortholog of A. nidulans FGSC A4 : AN8927, A. oryzae RIB40 : AO090003001298, Aspergillus flavus NRRL 3357 : AFL2T_01773 and Neosartorya fischeri NRRL 181 : NFIA_041050
	AFUA_5G01140		2.50667	Ortholog(s) have plasma membrane localization
	AFUA_5G01180		2.70253	Has domain(s) with predicted GTP binding, GTPase activity and role in intracellular protein transport, nucleocytoplasmic transport, protein transport, signal transduction, small GTPase mediated signal transduction
	AFUA_5G01190		2.58272	Ortholog(s) have alpha-L-fucosidase activity and role in xyloglucan metabolic process
	AFUA_5G01300		2.51629	Ortholog of Neosartorya fischeri NRRL 181 : NFIA_040820, Aspergillus fumigatus A1163 : AFUB_049800 and Aspergillus clavatus NRRL 1 : ACLA_003970
	AFUA_5G01400		2.21707	Subgroup C chitinase; it has an immunoglubulin-like motif
	AFUA_5G01440		-2.39684	Ortholog(s) have thioredoxin peroxidase activity, role in cell redox homeostasis, cellular response to oxidative stress, response to metal ion and cytosol, peroxisome, plasma membrane localization
	AFUA_5G01450		3.30093	Putative NADH-dependent flavin oxidoreductase
	AFUA_5G01460		2.3002	Has domain(s) with predicted RNA polymerase II transcription factor activity, sequence-specific DNA binding, zinc ion binding activity, role in regulation of transcription, DNA-templated and nucleus localization
	AFUA_5G01480		2.32008	Ortholog of A. nidulans FGSC A4 : AN10795, AN6721, A. fumigatus Af293 : Afu2g13300, A. niger CBS 513.88 : An16g00890 and A. oryzae RIB40 : AO090011000070, AO090026000292
	AFUA_5G01510		2.68705	Ortholog(s) have L-proline transmembrane transporter activity, role in proline transport and fungal-type vacuole, plasma membrane localization
	AFUA_5G01610		2.23274	Ortholog of Aspergillus fumigatus A1163 : AFUB_050150
	AFUA_5G01710		2.61315	Cytochrome P450 phenylacetate 2-hydroxylase
	AFUA_5G01880		-2.23511	Has domain(s) with predicted acid phosphatase activity
	AFUA_5G02000		2.73683	Has domain(s) with predicted proline racemase activity
	AFUA_5G02010		-6.44766	Ortholog(s) have metalloendopeptidase activity
	AFUA_5G02050		2.61026	Ortholog of A. nidulans FGSC A4 : AN11033, A. niger CBS 513.88 : An16g01890, A. oryzae RIB40 : AO090003001318, Aspergillus wentii : Aspwe1_0116157 and Aspergillus sydowii : Aspsy1_0207101
	AFUA_5G02080		-2.91091	NADH-ubiquinone oxidoreductase with a role in oxidative phosphorylation; induced by exposure to artemisinin
	AFUA_5G02150	pre6	-2.09592	Putative proteasome component; reacts with rabbit immunosera exposed to A. fumigatus conidia; transcript induced by exposure to human airway epithelial cells
	AFUA_5G02160		-2.48045	Ortholog(s) have nucleolus localization
	AFUA_5G02170		-2.56818	Ortholog(s) have ATPase activity, DNA/DNA annealing activity, double-stranded DNA binding, single-stranded DNA binding activity, role in mitotic chromosome condensation and cytosol, nuclear condensin complex localization
	AFUA_5G02190		2.32238	Has domain(s) with predicted electron transfer activity, metal ion binding, molybdenum ion binding activity and role in nitrate assimilation, oxidation-reduction process
	AFUA_5G02230	dld2/3	-1.92998	Putative D-2-hydroxyglutarate dehydrogenase and minor D-lactate dehydrogenase; protein induced by hydrogen peroxide
	AFUA_5G02290		2.37256	Ortholog(s) have chloride transmembrane transporter activity, high-affinity potassium ion transmembrane transporter activity
	AFUA_5G02330	aspf1	3.50093	Allergen Asp f 1; ribonuclease mitogillin family of cytotoxins; similar to restrictocin; inhibits protein synthesis in mammalian cells; 18kD IgE-binding protein; expression increases in vivo; biofilm-induced vs planktonic cells
	AFUA_5G02340		2.53226	Ortholog of A. nidulans FGSC A4 : AN8027, A. niger CBS 513.88 : An09g03700, Neosartorya fischeri NRRL 181 : NFIA_039750, Aspergillus versicolor : Aspve1_0154183 and Aspergillus zonatus : Aspzo1_0013765
	AFUA_5G02380		2.67339	Ortholog of A. nidulans FGSC A4 : AN8020, AN0195, A. niger CBS 513.88 : An03g04900, An02g10420, A. oryzae RIB40 : AO090001000067, AO090102000350 and Aspergillus wentii : Aspwe1_0114436, Aspwe1_0176498
	AFUA_5G02390		3.22419	Has domain(s) with predicted role in transmembrane transport and integral component of membrane localization
	AFUA_5G02400		2.24373	Ortholog(s) have cytosol, nucleus localization
	AFUA_5G02410		2.97949	Putative DEAD/DEAH box helicase; predicted gene pair with AFUA_3G08160 (eukaryotic translation initiation factor eIF4A; ATP-dependent RNA helicase, tifA)
	AFUA_5G02420		2.62135	Ortholog(s) have U2 snRNP, cytosol localization
	AFUA_5G02430		2.83721	Has domain(s) with predicted ATP binding, DNA binding, DNA ligase (ATP) activity and role in DNA recombination, DNA repair
	AFUA_5G02440		2.78801	Ortholog(s) have role in positive regulation of mitotic metaphase/anaphase transition and anaphase-promoting complex, mitotic spindle pole body localization
	AFUA_5G02470	nmt1	-2.10006	Thiamine biosynthesis protein, phoB-regulated; protein induced by H2O2; reacts with rabbit immunosera exposed to conidia; hypoxia induced protein; transcript induced by exposure to human airway epithelial cells; induced by gliotoxin
	AFUA_5G02510		2.51174	Ortholog(s) have role in Golgi to vacuole transport, ascospore wall assembly, cellular sphingolipid homeostasis, retrograde transport, endosome to Golgi and GARP complex, mitochondrion localization
	AFUA_5G02560		-2.15294	Ortholog(s) have protein phosphatase regulator activity
	AFUA_5G02670		3.35574	Ortholog of A. nidulans FGSC A4 : AN6760, AN8527, A. fumigatus Af293 : Afu4g01400, Afu5g14240, A. niger CBS 513.88 : An07g09050, An08g09630 and Aspergillus wentii : Aspwe1_0069899, Aspwe1_0185315, Aspwe1_0186212
	AFUA_5G02730		2.25001	Ortholog(s) have gamma-tubulin binding activity and spindle pole body localization
	AFUA_5G02740		2.31001	Putative alpha-1,2-mannosyltransferase with a predicted role in N-linked protein glycosylation; 1 predicted transmembrane domain
	AFUA_5G02750		-2.72044	Cytochrome c oxidase subunit Va with a predicted role in oxidative phosphorylation; induced by exposure to artemisinin
	AFUA_5G02760		-3.81494	Putative fatty acid elongase with a predicted role in fatty acid biosynthesis; induced by exposure to artemisinin
	AFUA_5G02800		-2.39137	C6 transcription factor; A. nidulans ortholog sfgA has role in negative regulation of conidium formation; transcript up-regulated in conidia exposed to neutrophils
	AFUA_5G02840		-3.14946	Has domain(s) with predicted substrate-specific transmembrane transporter activity, transmembrane transporter activity, role in transmembrane transport and integral component of membrane, membrane localization
	AFUA_5G02860		-4.32931	Ortholog of A. nidulans FGSC A4 : AN2683, AN5069, A. fumigatus Af293 : Afu5g14320, A. niger CBS 513.88 : An09g04830, An14g05730 and A. oryzae RIB40 : AO090102000482, AO090001000197
	AFUA_5G02910		-3.19481	NAP family protein
	AFUA_5G02970		2.82826	Ortholog of A. nidulans FGSC A4 : AN12172, A. niger CBS 513.88 : An09g02540, A. oryzae RIB40 : AO090102000497, Aspergillus wentii : Aspwe1_0114955 and Aspergillus sydowii : Aspsy1_0161769
	AFUA_5G03010		-3.83707	Protein of unknown function; transcript induced by voriconazole
	AFUA_5G03020		-2.16598	60S ribosomal protein L4
	AFUA_5G03040		2.53488	Ortholog of A. nidulans FGSC A4 : AN8179, A. oryzae RIB40 : AO090102000505, Aspergillus wentii : Aspwe1_0053028, Aspergillus sydowii : Aspsy1_0050623 and Aspergillus terreus NIH2624 : ATET_09281
	AFUA_5G03060		-4.21253	Ortholog of A. nidulans FGSC A4 : AN8181, A. niger CBS 513.88 : An09g05240, A. oryzae RIB40 : AO090102000509, Aspergillus wentii : Aspwe1_0053030 and Aspergillus sydowii : Aspsy1_0050627
	AFUA_5G03080	aspC	-2.47665	Putative septin; hypoxia repressed protein; repressed by exposure to artemisinin
	AFUA_5G03170		2.82077	Ortholog of Aspergillus fumigatus A1163 : AFUB_051680
	AFUA_5G03210		-2.05693	Ortholog of Aspergillus fumigatus A1163 : AFUB_051720
	AFUA_5G03300		-2.43682	Ortholog of A. nidulans FGSC A4 : AN11597, A. niger CBS 513.88 : An09g05625, Neosartorya fischeri NRRL 181 : NFIA_038810, Aspergillus wentii : Aspwe1_0114897 and Aspergillus versicolor : Aspve1_0203178
	AFUA_5G03310		-2.21878	Ortholog of A. nidulans FGSC A4 : AN8200, A. niger CBS 513.88 : An09g05630, A. oryzae RIB40 : AO090102000535, Aspergillus wentii : Aspwe1_0030105 and Aspergillus sydowii : Aspsy1_0136711
	AFUA_5G03320		2.44358	Ortholog(s) have role in transcription initiation from RNA polymerase II promoter and nucleus localization
	AFUA_5G03330		2.42544	Ortholog of A. nidulans FGSC A4 : AN7517, A. niger CBS 513.88 : An09g05650, A. oryzae RIB40 : AO090102000538, Aspergillus wentii : Aspwe1_0043027 and Aspergillus sydowii : Aspsy1_0146077
	AFUA_5G03360		-2.65069	Ortholog(s) have NAD+ diphosphatase activity, role in NADH metabolic process and cytosol, nucleus, peroxisome localization
	AFUA_5G03480		2.3471	Ortholog(s) have methylenetetrahydrofolate reductase (NAD(P)H) activity and role in methionine biosynthetic process, one-carbon metabolic process
	AFUA_5G03490	ndk1	-2.3002	Putative nucleoside diphosphate kinase; induced by L-tyrosine
	AFUA_5G03500		-2.31407	Ortholog(s) have endoplasmic reticulum localization
	AFUA_5G03520		2.12019	Immunoreactive secreted protein
	AFUA_5G03540		-7.0313	Ortholog(s) have flavin-linked sulfhydryl oxidase activity, role in oxidation-reduction process and extracellular region localization
	AFUA_5G03570		-2.19075	Ortholog(s) have structural constituent of ribosome activity and mitochondrial large ribosomal subunit, nucleolus localization
	AFUA_5G03590		2.5345	Ortholog of A. nidulans FGSC A4 : AN8227, A. niger CBS 513.88 : An09g06000, A. oryzae RIB40 : AO090102000569, Aspergillus wentii : Aspwe1_0093098 and Aspergillus sydowii : Aspsy1_0509058
	AFUA_5G03670		-2.01781	Ortholog(s) have adenosylmethionine decarboxylase activity, role in spermidine biosynthetic process, spermine biosynthetic process and cytosol, nucleus localization
	AFUA_5G03690		-2.59124	Ortholog(s) have phosphatidylinositol transporter activity
	AFUA_5G03710		-2.16674	Ortholog of A. nidulans FGSC A4 : AN8235, A. niger CBS 513.88 : An09g06450, A. oryzae RIB40 : AO090102000581, Aspergillus wentii : Aspwe1_0043078 and Aspergillus sydowii : Aspsy1_0161939
	AFUA_5G03760	chiA1	-2.3763	Putative class III chitinase; predicted GPI-anchoring sequence; protein and transcript repressed by caspofungin treatment
	AFUA_5G03840		2.41761	Has domain(s) with predicted oxidoreductase activity and role in metabolic process
	AFUA_5G03880		2.1601	Ortholog(s) have 7S RNA binding, GTPase activity, role in SRP-dependent cotranslational protein targeting to membrane and cytosol, endoplasmic reticulum, signal recognition particle, endoplasmic reticulum targeting localization
	AFUA_5G03960		2.27475	Putative chitinase
	AFUA_5G03990	lap4	-2.72785	Vacuolar aspartyl aminopeptidase; induced by growth on BSA as a sole nitrogen source
	AFUA_5G04030		-2.84366	Ortholog(s) have structural constituent of ribosome activity and mitochondrial large ribosomal subunit localization
	AFUA_5G04050		2.53839	Ortholog(s) have role in cellular response to heat, cellular response to oxidative stress, chronological cell aging, negative regulation of autophagy of mitochondrion and mitochondrion localization
	AFUA_5G04170	hsp90	-2.17483	Heat shock protein; allergen Asp f 12; likely essential; required for conidiation and cell wall integrity; transcript induced by growth on hydrogen peroxide; enters the nucleus in response to heat shock
	AFUA_5G04190		-2.12752	Ortholog(s) have DNA binding activity and role in cellular phosphate ion homeostasis
	AFUA_5G04220		-2.16612	Ortholog(s) have DNA binding, tricarboxylate secondary active transmembrane transporter activity and role in alpha-ketoglutarate transport, mitochondrial citrate transport, mitochondrial genome maintenance
	AFUA_5G04230	cit1	-2.01635	Putative citrate synthase; reacts with rabbit immunosera exposed to A. fumigatus conidia; transcript induced by exposure to human airway epithelial cells
	AFUA_5G04240		-2.12528	Ortholog(s) have mRNA binding, protein domain specific binding, transcription regulatory region RNA binding activity
	AFUA_5G04270		2.93225	Ortholog(s) have long-chain fatty acid-CoA ligase activity, medium-chain fatty acid-CoA ligase activity, very long-chain fatty acid-CoA ligase activity and role in long-chain fatty acid metabolic process
	AFUA_5G04290		-2.08825	WW domain protein; calcium induced; transcript induced by exposure to human airway epithelial cells
	AFUA_5G04340		2.73657	Ortholog(s) have cytoplasm localization
	AFUA_5G04350		2.84926	Ortholog of A. nidulans FGSC A4 : AN4286, Aspergillus wentii : Aspwe1_0053143, Aspergillus versicolor : Aspve1_0143234, Aspergillus clavatus NRRL 1 : ACLA_000780 and Aspergillus sydowii : Aspsy1_0161569
	AFUA_5G04370		-2.54281	Putative NADH-quinone oxidoreductase, subunit G
	AFUA_5G04380		2.69484	Has domain(s) with predicted DNA binding activity and role in DNA recombination, double-strand break repair
	AFUA_5G05450	rps1	-2.84165	40S ribosomal protein S3Ae; 40S ribosomal protein S1; reacts with rabbit immunosera exposed to A. fumigatus conidia
	AFUA_5G05590		-2.23883	Aspartate kinase; role in amino acid biosynthesis; no human homolog
	AFUA_5G05630		-2.7249	60S ribosomal protein L23
	AFUA_5G05680		-2.15693	Ortholog(s) have translation release factor activity, codon specific activity and role in DNA-templated transcription, termination, asexual sporulation resulting in formation of a cellular spore, cytoplasmic translational termination
	AFUA_5G05690		-2.36883	Prephenate dehydratase; role in L-phenylalanine biosynthesis; no human homolog
	AFUA_5G05710		-2.68484	Ortholog(s) have mRNA binding, pseudouridine synthase activity
	AFUA_5G05740	gmtA	-2.0397	GDP-mannose transporter in the Golgi, involved in biosynthesis of the cell wall polysaccharide galactomannan
	AFUA_5G05760		2.35661	Ortholog(s) have G-protein beta/gamma-subunit complex binding activity, role in positive regulation of transcription from RNA polymerase II promoter by pheromones, protein folding and cytosol, nucleus localization
	AFUA_5G05830		-2.74793	CorA family metal ion transporter; transcript induced by exposure to human airway epithelial cells
	AFUA_5G05900		-2.63377	Ortholog(s) have protein serine/threonine kinase activity
	AFUA_5G05910		2.64339	Ortholog of A. nidulans FGSC A4 : AN11127, A. oryzae RIB40 : AO090009000671, Neosartorya fischeri NRRL 181 : NFIA_037220, Aspergillus wentii : Aspwe1_0179073 and Aspergillus clavatus NRRL 1 : ACLA_009170
	AFUA_5G05920		-2.23568	Putative glycyl-tRNA synthetase; protein induced by heat shock
	AFUA_5G05940		2.3318	Has domain(s) with predicted aminoacyl-tRNA hydrolase activity
	AFUA_5G06030		-3.05777	Ortholog of A. nidulans FGSC A4 : AN2305, A. niger CBS 513.88 : An17g01795, Aspergillus wentii : Aspwe1_0263052, Aspergillus sydowii : Aspsy1_0139055 and Aspergillus terreus NIH2624 : ATET_09428
	AFUA_5G06040		-2.21391	Ortholog(s) have ubiquitin binding activity, role in negative regulation of protein catabolic process, nucleotide-excision repair and cytosol, nuclear envelope localization
	AFUA_5G06090		-2.22131	Ortholog of S. cerevisiae : YTP1, A. niger CBS 513.88 : An17g01750, A. oryzae RIB40 : AO090009000649, Aspergillus wentii : Aspwe1_0102491 and Aspergillus sydowii : Aspsy1_0348114
	AFUA_5G06140		2.57937	Ortholog(s) have histone acetyltransferase activity and role in regulation of cytoplasmic translational fidelity, regulation of transcription from RNA polymerase II promoter, tRNA wobble base 5-methoxycarbonylmethyl-2-thiouridinylation
	AFUA_5G06190	steA	-2.04967	Putative transcription factor
	AFUA_5G06220		-2.44206	Ortholog(s) have potassium:proton antiporter activity, sodium:proton antiporter activity and role in potassium ion transmembrane transport, sodium ion transmembrane transport, vacuolar acidification
	AFUA_5G06240	alcC	2.501	Putative zinc-dependent alcohol dehydrogenase, involved in ethanol fermentation; predicted gene pair with adh1; protein induced by hydrogen peroxide; reacts with rabbit immunosera exposed to A. fumigatus conidia
	AFUA_5G06310		2.18282	Ortholog(s) have role in macroautophagy and cytosol, nucleus, pre-autophagosomal structure localization
	AFUA_5G06320		-2.68835	Ortholog(s) have role in ER-dependent peroxisome organization, cellular protein localization, endoplasmic reticulum inheritance and endoplasmic reticulum tubular network membrane organization, more
	AFUA_5G06330		-2.30274	Ortholog(s) have role in cellular response to biotic stimulus, cellular response to neutral pH and filamentous growth of a population of unicellular organisms in response to biotic stimulus, more
	AFUA_5G06360		-2.88426	60S ribosomal protein L8; transcript induced by exposure to human airway epithelial cells
	AFUA_5G06430		-2.78502	Mitochondrial large ribosomal subunit L7; transcript induced by exposure to human airway epithelial cells
	AFUA_5G06470		-2.39096	Has domain(s) with predicted ATP binding, protein kinase activity, protein tyrosine kinase activity and role in protein phosphorylation
	AFUA_5G06530		2.21111	Ortholog(s) have CDP-diacylglycerol-glycerol-3-phosphate 3-phosphatidyltransferase activity, role in cardiolipin biosynthetic process and cytosol, mitochondrial membrane, nucleus localization
	AFUA_5G06600		2.41123	Has domain(s) with predicted ATP binding, DNA binding, helicase activity, nucleic acid binding activity
	AFUA_5G06660		-2.0093	UPF0187 domain membrane protein; transcript induced by exposure to human airway epithelial cells
	AFUA_5G06710		-2.18068	Ortholog(s) have phosphatase activity and cytosol, nucleus localization
	AFUA_5G06720		2.28667	Putative major facilitator superfamily (MFS) sugar transporter
	AFUA_5G06730		2.47105	Putative protein kinase
	AFUA_5G06780		-2.86777	Putative carbamoyl-phosphate synthase; protein induced by hydrogen peroxide
	AFUA_5G06830		2.73846	Has domain(s) with predicted RNA binding, ribonuclease III activity and role in RNA processing
	AFUA_5G06840		3.26292	Putative family 18 chitinase
	AFUA_5G07020		-3.55664	Ribosome biogenesis ABC transporter
	AFUA_5G07060		2.44813	Ortholog(s) have role in regulation of DNA double-strand break processing, regulation of histone H2B conserved C-terminal lysine ubiquitination and Cul4A-RING E3 ubiquitin ligase complex, nucleus, site of double-strand break localization
	AFUA_5G07080		2.55679	Has domain(s) with predicted hydrolase activity, hydrolyzing O-glycosyl compounds activity and role in carbohydrate metabolic process
	AFUA_5G07120		-2.90074	RNP domain protein; reacts with rabbit immunosera exposed to A. fumigatus conidia
	AFUA_5G07140		3.20682	Ortholog(s) have role in mitochondrial genome maintenance, regulation of mitochondrial membrane potential and cytosol, mitochondrion localization
	AFUA_5G07160		3.12969	Has domain(s) with predicted carbon-sulfur lyase activity and role in metabolic process
	AFUA_5G07310		-3.32792	Protein of unknown function; transcript downregulated in response to voriconazole
	AFUA_5G07330	cp1	-3.22653	Putative carboxypeptidase S1; predicted signal sequence for secretion
	AFUA_5G07390		-2.31543	Ortholog(s) have cytosol, nucleus localization
	AFUA_5G07470		2.28641	Ortholog(s) have 2,4-dienoyl-CoA reductase (NADPH) activity, role in ascospore formation, fatty acid catabolic process and peroxisomal matrix localization
	AFUA_5G07490		2.39513	Ortholog of A. nidulans FGSC A4 : AN4151, AN5421, A. niger CBS 513.88 : An14g01660, An08g09760, An11g00210 and A. oryzae RIB40 : AO090012000034, AO090009000581, AO090012000374
	AFUA_5G07510		3.24598	Ortholog(s) have DNA binding transcription factor activity, transcription regulatory region DNA binding, zinc ion binding activity
	AFUA_5G07550		2.88978	Protein of unknown function; mutation causes increased azole sensitivity
	AFUA_5G07710		-2.11748	Ortholog(s) have role in conidium formation, microtubule cytoskeleton organization, nuclear migration and plasma membrane localization
	AFUA_5G07720		-2.41839	Ortholog(s) have role in generation of catalytic spliceosome for first transesterification step, snoRNA splicing and U2-type spliceosomal complex localization
	AFUA_5G07800		-2.6439	Ortholog of A. nidulans FGSC A4 : AN7749, A. niger CBS 513.88 : An03g03800, A. oryzae RIB40 : AO090701000914, Aspergillus wentii : Aspwe1_0101068 and Aspergillus sydowii : Aspsy1_0058767
	AFUA_5G07890		-2.80557	Putative single-stranded DNA binding protein family member
	AFUA_5G07930		2.75075	Ortholog(s) have cell cortex of cell tip, cell division site, cytosol, mitotic spindle, mitotic spindle pole body, nucleus localization
	AFUA_5G07970		-2.58848	Ortholog(s) have bilirubin transmembrane transporter activity, glutathione S-conjugate-exporting ATPase activity, phytochelatin transmembrane transporter ATPase activity
	AFUA_5G07980		-2.48258	Protein of unknown function; predicted gene pair with AFUA_5G14920
	AFUA_5G08080		-3.09354	Ortholog of A. oryzae RIB40 : AO090701000724, Neosartorya fischeri NRRL 181 : NFIA_079220, Aspergillus wentii : Aspwe1_0023642 and Aspergillus fumigatus A1163 : AFUB_055610
	AFUA_5G08090	pyroA	-3.32027	Putative pyridoxine biosynthesis protein
	AFUA_5G08110		2.3448	Ortholog(s) have DNA replication origin binding, chromatin binding activity
	AFUA_5G08130		-2.03958	Ortholog(s) have P-P-bond-hydrolysis-driven protein transmembrane transporter activity, signal sequence binding activity
	AFUA_5G08150		2.62605	Ortholog(s) have role in secondary metabolite biosynthetic process
	AFUA_5G08180		3.20211	Protein of unknown function; transcript downregulated in response to voriconazole
	AFUA_5G08190		-2.10208	Ortholog of A. nidulans FGSC A4 : AN7717, A. oryzae RIB40 : AO090701000736, Aspergillus wentii : Aspwe1_0101496, Aspergillus sydowii : Aspsy1_0046260 and Aspergillus terreus NIH2624 : ATET_08307
	AFUA_5G08210		2.94761	Ortholog(s) have dolichyl-phosphate beta-glucosyltransferase activity and endoplasmic reticulum membrane localization
	AFUA_5G08240		2.88993	Ortholog(s) have ADP-ribose diphosphatase activity, role in ribose phosphate metabolic process and cytosol, mitochondrion, nucleus localization
	AFUA_5G08290		3.19585	Ortholog(s) have intracellular localization
	AFUA_5G08330		-2.33906	Has domain(s) with predicted nucleic acid binding, nucleotide binding activity
	AFUA_5G08420	sho1	-3.93752	Putative transmembrane osmosensor with homology to S. cerevisiae Sho1p; required for normal hyphal growth, condial germination, actin distribution and the response to oxidative stress; not required for invasive pulmonary infection
	AFUA_5G08440		2.74762	Transcript up-regulated in conidia exposed to neutrophils
	AFUA_5G08460		3.05906	Ortholog of A. nidulans FGSC A4 : AN4658, Neosartorya fischeri NRRL 181 : NFIA_078820, Aspergillus wentii : Aspwe1_0035178 and Aspergillus versicolor : Aspve1_0042809
	AFUA_5G08540	aspA	-3.06554	Septin; hypoxia repressed protein; repressed by exposure to artemisinin
	AFUA_5G08590		2.15379	Has domain(s) with predicted hydrolase activity, hydrolyzing O-glycosyl compounds activity and role in carbohydrate metabolic process
	AFUA_5G08610		2.2451	Ortholog(s) have tRNA threonylcarbamoyladenosine dehydratase activity, role in cyclic threonylcarbamoyladenosine biosynthetic process and mitochondrial outer membrane localization
	AFUA_5G08800		-3.53014	Ortholog(s) have role in conidiophore development, hyphal growth, regulation of MAP kinase activity, response to cold, response to heat, sporocarp development involved in sexual reproduction, syncytium formation by plasma membrane fusion
	AFUA_5G08810		2.38141	Has domain(s) with predicted catalytic activity
	AFUA_5G08840		2.85423	Ortholog(s) have methylated histone binding, transcription factor binding activity
	AFUA_5G08860		2.99058	Ortholog of Aspergillus fumigatus A1163 : AFUB_056390
	AFUA_5G08870		-2.26709	Ortholog of A. nidulans FGSC A4 : AN10588, A. niger CBS 513.88 : An07g04510, A. oryzae RIB40 : AO090020000457, AO090012000441 and Neosartorya fischeri NRRL 181 : NFIA_078440
	AFUA_5G08900		-9.06028	Putative d-arabitinol dehydrogenase
	AFUA_5G09030		2.46012	Ortholog of Neosartorya fischeri NRRL 181 : NFIA_078270 and Aspergillus fumigatus A1163 : AFUB_056570
	AFUA_5G09080		2.24717	Ortholog(s) have role in positive regulation of induction of conjugation with cellular fusion by regulation of transcription from RNA polymerase II promoter and SAGA complex, cytosol, nuclear chromatin localization
	AFUA_5G09120		3.20172	Ortholog of A. nidulans FGSC A4 : AN8026, AN1101, AN0010, A. fumigatus Af293 : Afu3g00120 and A. niger CBS 513.88 : An12g05610, An07g03970
	AFUA_5G09130		3.04388	Polysaccharide deacetylase family protein; predicted gene pair with AFUA_6G05030
	AFUA_5G09180		2.42386	Ortholog(s) have extracellular region localization
	AFUA_5G09210	alp2	-3.73913	Autophagic (vacuolar) serine protease; allergen Asp f 18; predicted signal sequence for secretion; transcript induced by growth on hydrogen peroxide; transcript up-regulated in conidia exposed to neutrophils
	AFUA_5G09230		-2.12244	Putative transaldolase; abundant protein in conidia and mycelia; protein induced by hydrogen peroxide and hypoxia
	AFUA_5G09240	sodA/sod1	2.6705	Cu/Zn superoxide dismutase; recognized by sera from aspergillosis patients; highly expressed in conidia; transcript induced by copper starvation, menadione, gliotoxin and growth at high temperature; protein induced by hydrogen peroxide
	AFUA_5G09260		2.80442	Ortholog of A. nidulans FGSC A4 : AN0243, A. niger CBS 513.88 : An07g03750, A. oryzae RIB40 : AO090020000523, Aspergillus wentii : Aspwe1_0101961 and Aspergillus sydowii : Aspsy1_0055067
	AFUA_5G09270		-2.15267	Ortholog(s) have endoplasmic reticulum localization
	AFUA_5G09310		-2.03901	Bax Inhibitor family protein; transcript up-regulated in conidia exposed to neutrophils
	AFUA_5G09330	cipC	2.41337	CipC-like, hyphal-specific protein; not concanamycin A or stress induced as it is in A. nidulans; reacts with rabbit immunosera exposed to A. fumigatus conidia
	AFUA_5G09350		2.93313	Ortholog of A. nidulans FGSC A4 : AN8821, A. niger CBS 513.88 : An07g03630, A. oryzae RIB40 : AO090020000551, Aspergillus wentii : Aspwe1_0048229 and Aspergillus sydowii : Aspsy1_0060977
	AFUA_5G09370		2.34834	Ortholog of A. nidulans FGSC A4 : AN9482, A. niger CBS 513.88 : An07g03610, A. oryzae RIB40 : AO090020000554, Aspergillus wentii : Aspwe1_0048231 and Aspergillus sydowii : Aspsy1_0035062
	AFUA_5G09400		-2.15231	Putative carbonyl reductase; transcript up-regulated in conidia exposed to neutrophils
	AFUA_5G09430		3.28086	Ortholog(s) have DNA nucleotidylexotransferase activity, DNA-directed 5'-3' RNA polymerase activity, RNA-directed 5'-3' RNA polymerase activity and role in production of siRNA involved in RNA interference
	AFUA_5G09480		-2.12981	Has domain(s) with predicted ATP binding, ATPase activity, nucleoside-triphosphatase activity, nucleotide binding activity
	AFUA_5G09500		-2.18959	Ortholog(s) have mitochondrial ribosome localization
	AFUA_5G09510		2.02905	Ortholog(s) have endoplasmic reticulum localization
	AFUA_5G09660		-2.14131	Ortholog(s) have role in endosomal transport, regulation of Golgi to plasma membrane protein transport, vacuole fusion, non-autophagic, vesicle-mediated transport
	AFUA_5G09670		-2.62193	Ortholog(s) have structural molecule activity and mitochondrial large ribosomal subunit localization
	AFUA_5G09750	azgA	-2.16149	Purine transporter; high-affinity, high-capacity, purine/H+ symporter
	AFUA_5G09780		3.35219	Has domain(s) with predicted role in transmembrane transport and integral component of membrane localization
	AFUA_5G09850		-2.01894	Ortholog(s) have cytosol, nuclear envelope localization
	AFUA_5G09870		2.58039	Ortholog of Aspergillus fumigatus A1163 : AFUB_057430
	AFUA_5G09880		2.07873	Ortholog of Aspergillus fumigatus A1163 : AFUB_057460
	AFUA_5G09890		3.09304	Has domain(s) with predicted RNA polymerase II transcription factor activity, sequence-specific DNA binding, zinc ion binding activity, role in regulation of transcription, DNA-templated and nucleus localization
	AFUA_5G09910		2.15174	Putative p-nitroreductase family protein; protein induced by heat shock; Yap1-dependent induction in response to hydrogen peroxide; induced by gliotoxin exposure
	AFUA_5G09920		2.44991	Has domain(s) with predicted hydrolase activity and role in metabolic process
	AFUA_5G09960		3.23394	Putative GPI-anchored protein; predicted adhesin-like protein
	AFUA_5G10050		2.36541	Putative cytochrome P450 monooxygenase; predicted gene pair AFUA_3G03980
	AFUA_5G10060		2.97322	Has domain(s) with predicted heme binding, oxidoreductase activity and role in oxidation-reduction process
	AFUA_5G10110		-2.06684	Ortholog of Aspergillus fumigatus A1163 : AFUB_057710
	AFUA_5G10120		-2.79404	Protein similar to nonribosomal peptide synthases (NRPS-like), encoded in a predicted secondary metabolite gene cluster
	AFUA_5G10140		3.19345	Has domain(s) with predicted role in transmembrane transport and integral component of membrane localization
	AFUA_5G10150		3.30038	Protein of unknown function
	AFUA_5G10220		2.1289	Has domain(s) with predicted oxidoreductase activity, transferase activity, transferring acyl groups other than amino-acyl groups, zinc ion binding activity and role in oxidation-reduction process
	AFUA_5G10280		2.96864	Has domain(s) with predicted coenzyme binding, oxidoreductase activity, acting on the CH-OH group of donors, NAD or NADP as acceptor, phosphogluconate dehydrogenase (decarboxylating) activity
	AFUA_5G10290		3.01851	Putative fructose-bisphosphate aldolase
	AFUA_5G10310		2.45397	Ortholog(s) have DNA binding transcription factor activity, sequence-specific DNA binding activity
	AFUA_5G10370	sdh2	-2.50012	Iron-sulfur protein subunit of succinate dehydrogenase with a predicted role in the citric acid cycle; transcript up-regulated in conidia exposed to neutrophils; induced by exposure to artemisinin; transcript downregulated by hypoxia
	AFUA_5G10420		2.81907	Has domain(s) with predicted electron transfer activity, heme binding, metal ion binding, molybdenum ion binding activity and role in nitrate assimilation, oxidation-reduction process
	AFUA_5G10490		2.586	Amidase; secreted protein; fibrinogen-binding
	AFUA_5G10510		2.21544	Ortholog(s) have role in secondary metabolite biosynthetic process
	AFUA_5G10550		-2.522	ATP synthase F1, beta subunit; reacts with rabbit immunosera exposed to A. fumigatus conidia; hypoxia induced protein
	AFUA_5G10580		-2.63667	Ortholog of A. nidulans FGSC A4 : AN2318, A. niger CBS 513.88 : An14g04140, A. oryzae RIB40 : AO090010000479, Aspergillus wentii : Aspwe1_0106828 and Aspergillus sydowii : Aspsy1_0026806
	AFUA_5G10610	rip1	-2.47801	Ubiquinol-cytochrome c reductase iron-sulphur subunit precursor with a predicted role in oxidative phosphorylation; hypoxia induced protein; induced by exposure to artemisinin; SrbA-regulated during hypoxia
	AFUA_5G10620		-2.13499	Has domain(s) with predicted protein heterodimerization activity, sequence-specific DNA binding activity and intracellular localization
	AFUA_5G10660		-2.47455	Pentatricopeptide repeat protein; transcript induced by exposure to human airway epithelial cells
	AFUA_5G10670		2.48636	Has domain(s) with predicted iron ion binding, oxidoreductase activity and role in fatty acid biosynthetic process, oxidation-reduction process
	AFUA_5G10690		3.0991	Putative monosaccharide transporter; predicted gene pair with AFUA_4G03110
	AFUA_5G10710		2.17086	Ortholog of A. niger CBS 513.88 : An14g03980, Neosartorya fischeri NRRL 181 : NFIA_076510, Aspergillus wentii : Aspwe1_0172590 and Aspergillus clavatus NRRL 1 : ACLA_013830
	AFUA_5G10780	uge5	-2.01288	UDP-glucose 4-epimerase required for galactose metabolism; hypoxia induced protein
	AFUA_5G10800		3.42945	Has domain(s) with predicted nucleic acid binding activity
	AFUA_5G10870		3.00184	Ortholog of Neosartorya fischeri NRRL 181 : NFIA_076370, Aspergillus fumigatus A1163 : AFUB_058460 and Aspergillus clavatus NRRL 1 : ACLA_013670
	AFUA_5G10890		-2.15642	Ortholog(s) have 3'-5' DNA/RNA helicase activity, ATP-dependent four-way junction helicase activity, DNA replication origin binding and single-stranded DNA binding, more
	AFUA_5G10920		-3.32107	Ortholog(s) have Golgi apparatus localization
	AFUA_5G10990		2.68927	Ortholog(s) have extracellular region localization
	AFUA_5G11120		-2.05989	Ortholog(s) have RNA polymerase I activity, RNA polymerase II activity, RNA polymerase III activity, RNA-directed 5'-3' RNA polymerase activity
	AFUA_5G11180		2.19456	Ortholog of Aspergillus fumigatus A1163 : AFUB_058750
	AFUA_5G11245		2.86221	Ortholog of Aspergillus niger ATCC 1015 : 170145-mRNA and Aspergillus zonatus : Aspzo1_0130726
	AFUA_5G11270		-3.97822	Ortholog(s) have role in vesicle-mediated transport and COPI-coated vesicle, integral component of Golgi membrane localization
	AFUA_5G11310		2.63571	Ortholog of A. nidulans FGSC A4 : AN0172, A. niger CBS 513.88 : An01g02460, A. oryzae RIB40 : AO090026000711, Aspergillus wentii : Aspwe1_0442534 and Aspergillus sydowii : Aspsy1_0027712
	AFUA_5G11320	aspf29	-3.49262	Allergen Asp f 29; putative thioredoxin
	AFUA_5G11360		-2.33491	Ortholog(s) have role in Golgi to vacuole transport, protein targeting to vacuole and AP-3 adaptor complex, cytosol localization
	AFUA_5G11440		2.44974	Has domain(s) with predicted role in gene silencing by RNA and ARC complex localization
	AFUA_5G11480		2.59753	Ortholog of Aspergillus fumigatus A1163 : AFUB_059060
	AFUA_5G11590		-2.71938	Ortholog(s) have glycerophosphocholine phosphodiesterase activity, role in cellular response to drug, glycerophospholipid catabolic process and cytosol, ribosome localization
	AFUA_5G11600		-2.15222	Ortholog(s) have role in cellular protein localization, mitotic actomyosin contractile ring assembly and actomyosin contractile ring, cytosol, nucleus, polysome localization
	AFUA_5G11660		-2.1318	Ortholog(s) have phosphatidylinositol-3,5-bisphosphate binding, ubiquitin binding activity
	AFUA_5G11730		3.04887	Ortholog(s) have protein kinase activity and role in maturation of SSU-rRNA from tricistronic rRNA transcript (SSU-rRNA, 5.8S rRNA, LSU-rRNA), positive regulation of RNA import into nucleus
	AFUA_5G11810		-2.69445	Ortholog(s) have ATP binding, ATP-dependent microtubule motor activity, minus-end-directed, microtubule binding activity
	AFUA_5G11860		-2.33482	Ortholog(s) have cytoplasm, nucleus localization
	AFUA_5G11960		2.76555	Ortholog of A. niger CBS 513.88 : An18g02410, A. oryzae RIB40 : AO090120000315, Aspergillus terreus NIH2624 : ATET_02079 and Aspergillus carbonarius ITEM 5010 : Acar5010_505818
	AFUA_5G11990		3.06821	Ortholog(s) have dol-P-Man:Man(5)GlcNAc(2)-PP-Dol alpha-1,3-mannosyltransferase activity, role in oligosaccharide-lipid intermediate biosynthetic process, protein N-linked glycosylation and endoplasmic reticulum localization
	AFUA_5G12130	rab7	-2.36425	Rab small monomeric GTPase
	AFUA_5G12150		-2.08223	Ortholog(s) have cell division site, cell tip, cytoplasm, plasma membrane localization
	AFUA_5G12160		-2.04588	Putative alpha-1,2-mannosyltransferase with a predicted role in N-linked protein glycosylation; 1 predicted transmembrane domain
	AFUA_5G12210	sfaD	-2.12711	G protein-coupled receptor beta subunit; required for gliotoxin production
	AFUA_5G12260	tigA	-3.27471	Putative disulfide isomerase
	AFUA_5G12460		3.34873	Putative 2-amino-3-carboxymuconate-6-semialdehyde decarboxylase
	AFUA_5G12480		2.49447	Has domain(s) with predicted oxidoreductase activity and role in metabolic process
	AFUA_5G12490		2.18558	Ortholog(s) have endoplasmic reticulum localization
	AFUA_5G12500		3.04499	Ortholog of A. nidulans FGSC A4 : AN0053, A. oryzae RIB40 : AO090120000375, Aspergillus wentii : Aspwe1_0170789, Aspergillus sydowii : Aspsy1_0144467 and Aspergillus terreus NIH2624 : ATET_02022
	AFUA_5G12510	afeA	-3.15641	Putative adenylate-forming enzyme
	AFUA_5G12580		-2.46642	Has domain(s) with predicted GTP binding, GTPase activity
	AFUA_5G12690		3.18529	Ortholog(s) have glycerone kinase activity, role in glycerol catabolic process and cytosol localization
	AFUA_5G12770		2.5745	Has domain(s) with predicted hydrolase activity
	AFUA_5G12780		-12.539	Ortholog of A. nidulans FGSC A4 : AN8430, A. niger CBS 513.88 : An18g00330, A. oryzae RIB40 : AO090010000134, Neosartorya fischeri NRRL 181 : NFIA_074390 and Aspergillus wentii : Aspwe1_0449405
	AFUA_5G12790		-2.68492	Ortholog(s) have 3-hydroxyisobutyryl-CoA hydrolase activity and mitochondrial ribosome localization
	AFUA_5G12800		-2.62654	Ortholog(s) have structural constituent of ribosome activity and mitochondrial large ribosomal subunit localization
	AFUA_5G12900		2.99961	Has domain(s) with predicted DNA binding transcription factor activity, sequence-specific DNA binding, zinc ion binding activity and role in regulation of transcription, DNA-templated
	AFUA_5G12910		2.28812	Ortholog(s) have role in mRNA splicing, via spliceosome and Prp19 complex, U1 snRNP, U2 snRNP, U2-type prespliceosome, U4/U6 x U5 tri-snRNP complex, U5 snRNP, post-mRNA release spliceosomal complex localization
	AFUA_5G12920		-3.02741	Putative iron-regulated transporter; SrbA-regulated during hypoxia
	AFUA_5G12960	atfB	2.9371	Putative bZip-type transcription factor with similarity to atfA
	AFUA_5G13020		2.97595	Ortholog(s) have DNA-directed DNA polymerase activity, role in DNA replication initiation, telomere capping and alpha DNA polymerase:primase complex, cytosol, nuclear envelope localization
	AFUA_5G13230		-2.11752	Ortholog(s) have fungal-type vacuole membrane localization
	AFUA_5G13350	cyp9	2.25074	Putative peptidyl-prolyl cis-trans isomerase
	AFUA_5G13450		-2.79712	Putative triosephosphate isomerase; protein abundant in conidia; reacts with rabbit immunosera exposed to A. fumigatus conidia' transcript induced by exposure to human airway epithelial cells
	AFUA_5G13460		2.53953	Ortholog(s) have role in establishment of mitochondrion localization, mitochondrial outer membrane translocase complex assembly, mitochondrion distribution and mitochondrion morphogenesis, more
	AFUA_5G13480		2.13959	Ortholog(s) have U1 snRNP, cytosol localization
	AFUA_5G13540		-2.13238	Ortholog(s) have role in cellular response to biotic stimulus, filamentous growth of a population of unicellular organisms in response to biotic stimulus, hyphal growth, vacuole inheritance
	AFUA_5G13560		2.46261	Ortholog of A. nidulans FGSC A4 : AN6908, A. niger CBS 513.88 : An14g05050, A. oryzae RIB40 : AO090113000013, Aspergillus wentii : Aspwe1_0452655 and Aspergillus sydowii : Aspsy1_0589528
	AFUA_5G13570		-3.15774	Ortholog of Aspergillus fumigatus A1163 : AFUB_061270 and Aspergillus niger ATCC 1015 : 41862-mRNA
	AFUA_5G13580		2.45564	Ortholog of A. oryzae RIB40 : AO090009000162, Aspergillus glaucus : Aspgl1_0157437, Neosartorya fischeri NRRL 181 : NFIA_073460 and Aspergillus clavatus NRRL 1 : ACLA_016570
	AFUA_5G13590		2.89249	Protein of unknown function
	AFUA_5G13600		2.99068	Ortholog(s) have cytosol, nucleus localization
	AFUA_5G13640		2.15972	Has domain(s) with predicted role in cell redox homeostasis
	AFUA_5G13650		-2.3472	Transcript up-regulated in conidia exposed to neutrophils
	AFUA_5G13710		2.48553	Putative carboxylesterase
	AFUA_5G13730		2.16076	Ortholog of Aspergillus fumigatus A1163 : AFUB_061470
	AFUA_5G13770		2.34679	Ortholog of Aspergillus fumigatus A1163 : AFUB_061510
	AFUA_5G13810		2.3351	Transulfuration enzyme family protein; transcript up-regulated in conidia exposed to neutrophils
	AFUA_5G13830		2.30167	Ortholog(s) have galactosidase activity
	AFUA_5G13920	wos2	-2.28179	Putative Hsp90 binding co-chaperone; reacts with rabbit immunosera exposed to A. fumigatus conidia
	AFUA_5G13930		3.14749	Ortholog(s) have mRNA binding activity, role in cytoplasmic translation and cytoplasm, polysomal ribosome localization
	AFUA_5G13940		-5.52124	Has domain(s) with predicted oxidoreductase activity and role in oxidation-reduction process
	AFUA_5G14060	rho4	2.10124	Putative Rho-type GTPase
	AFUA_5G14080		2.08827	Ortholog of A. nidulans FGSC A4 : AN2640, A. niger CBS 513.88 : An12g05640, Neosartorya fischeri NRRL 181 : NFIA_072900 and Aspergillus versicolor : Aspve1_0040725
	AFUA_5G14230		2.4578	Has domain(s) with predicted DNA binding transcription factor activity, RNA polymerase II transcription factor activity, sequence-specific DNA binding, zinc ion binding activity and role in regulation of transcription, DNA-templated
	AFUA_5G14310		2.94379	Has domain(s) with predicted oxidoreductase activity and role in metabolic process
	AFUA_5G14330		-2.1146	12-oxophytodienoate reductase; transcript induced by exposure to human airway epithelial cells
	AFUA_5G14350	erg4A	2.65262	C-24(28) sterol reductase; SrbA-regulated during hypoxia
	AFUA_5G14360		2.14681	Has domain(s) with predicted DNA binding, zinc ion binding activity, role in transcription, DNA-templated and nucleus localization
	AFUA_5G14560		3.11606	Has domain(s) with predicted catalytic activity, hydrolase activity, hydrolyzing O-glycosyl compounds activity and role in carbohydrate metabolic process
	AFUA_5G14660		2.17193	Ortholog of A. nidulans FGSC A4 : AN3345, AN3347, A. fumigatus Af293 : Afu5g00710, A. niger CBS 513.88 : An16g06090, An12g10000/gabA and A. oryzae RIB40 : AO090166000026, AO090005000509, AO090005001081
	AFUA_5G14670		3.24281	Ortholog of A. niger CBS 513.88 : An12g09990 and Aspergillus fumigatus A1163 : AFUB_062340
	AFUA_5G14730		2.00486	Has domain(s) with predicted oxidoreductase activity and role in oxidation-reduction process
	AFUA_5G14850		-2.62498	Protein of unknown function; transcript downregulated in response to voriconazole
	AFUA_5G14940		2.75045	Putative cell surface metalloreductase; predicted gene pair with AFUA_1G16040
	AFUA_5G15000		2.2914	Putative arsenate reductase; predicted gene pair with AFUA_1G16090
	AFUA_6G00240		3.25502	Ortholog of A. nidulans FGSC A4 : AN2478, A. niger CBS 513.88 : An13g02290, A. oryzae RIB40 : AO090103000492, Aspergillus wentii : Aspwe1_0179466 and Aspergillus sydowii : Aspsy1_0060387, Aspsy1_0414518
	AFUA_6G00290		2.44473	Has domain(s) with predicted catalytic activity, pyridoxal phosphate binding activity and role in biosynthetic process
	AFUA_6G00390		3.15026	Ortholog(s) have role in cellular response to drug
	AFUA_6G00460		2.70682	Ortholog of A. nidulans FGSC A4 : AN8144, AN1651, A. fumigatus Af293 : Afu5g14600, Afu6g13950, A. niger CBS 513.88 : An11g02490, An01g11420 and A. oryzae RIB40 : AO090001000384, AO090011000740
	AFUA_6G00520		2.21957	Ortholog of A. nidulans FGSC A4 : AN11144, AN8627, AN11697, A. fumigatus Af293 : Afu8g07260, A. niger CBS 513.88 : An09g01560, An12g10160 and A. oryzae RIB40 : AO090003001375, AO090701000504, AO090102000039
	AFUA_6G00530		2.39115	Protein of unknown function
	AFUA_6G00540		-2.25283	Protein of unknown function
	AFUA_6G00550		2.46435	Glycosyl transferase family 8 family protein; calcium induced; induced by exposure to artemisinin
	AFUA_6G00560		2.23927	Ortholog of A. nidulans FGSC A4 : AN3529, AN4144, AN8311, AN9211, AN4846 and A. fumigatus Af293 : Afu1g17260, Afu4g07950, Afu4g09380, Afu6g12140, Afu8g01900
	AFUA_6G00600		3.45305	Ortholog of A. nidulans FGSC A4 : AN7786, A. oryzae RIB40 : AO090663000003, AO090113000133 and Aspergillus wentii : Aspwe1_0041313, Aspwe1_0117236
	AFUA_6G00610		-2.19661	Ortholog of Neosartorya fischeri NRRL 181 : NFIA_047780, Aspergillus versicolor : Aspve1_0079906 and Aspergillus fumigatus A1163 : AFUB_096860
	AFUA_6G00620		-6.35304	Putative GPI-anchored protein
	AFUA_6G00690		3.57056	Protein of unknown function; calcium downregulated
	AFUA_6G00760		2.59229	Predicted glutathione S transferase
	AFUA_6G01830		3.15978	Ortholog of A. nidulans FGSC A4 : AN3236, A. niger CBS 513.88 : An15g05200, An18g00820, A. oryzae RIB40 : AO090701000575, AO090010000617 and Aspergillus wentii : Aspwe1_0063264, Aspwe1_0148166
	AFUA_6G01870		2.63798	Ortholog of Aspergillus fumigatus A1163 : AFUB_096470
	AFUA_6G01930		2.2907	Ortholog(s) have cell periphery localization
	AFUA_6G01990		3.12398	Ortholog(s) have chromatin binding activity
	AFUA_6G02100		-2.06711	Has domain(s) with predicted magnesium ion transmembrane transporter activity, role in magnesium ion transport and integral component of membrane localization
	AFUA_6G02110		-2.3344	Has domain(s) with predicted DNA binding, protein dimerization activity
	AFUA_6G02140	cyp1	-2.20905	Putative cyclophilin; peptidyl-prolyl cis-trans isomerase-like protein
	AFUA_6G02170		-3.4034	Ortholog(s) have ferric-chelate reductase activity, role in copper ion import, iron ion transport and plasma membrane localization
	AFUA_6G02190		3.11115	Ortholog of A. nidulans FGSC A4 : AN8685, A. niger CBS 513.88 : An12g08650, A. oryzae RIB40 : AO090120000104, Aspergillus wentii : Aspwe1_0024128 and Aspergillus sydowii : Aspsy1_0157151
	AFUA_6G02200		2.85502	Ortholog(s) have cytosol localization
	AFUA_6G02210		2.74699	Putative cytochrome P450; transcript induced by voriconazole
	AFUA_6G02230	glkA	-2.72659	Putative glucokinase; conidia-enriched protein; transcripts extremely abundant in resting conidia, levels decline during germination; transcript induced by exposure to human airway epithelial cells
	AFUA_6G02270		2.99479	Ortholog(s) have ribonuclease MRP activity, ribonuclease P activity, tRNA binding activity
	AFUA_6G02280	aspf3	-4.07517	Allergen Asp f 3; peroxiredoxin family reductase; putative peroxismal membrane protein; IgE binding; protein induced by heat shock and by exposure to hydrogen peroxide; hypoxia induced protein; induced by gliotoxin exposure
	AFUA_6G02340		2.10474	Ortholog of A. nidulans FGSC A4 : AN8695, Neosartorya fischeri NRRL 181 : NFIA_048600, Aspergillus wentii : Aspwe1_0035776 and Aspergillus versicolor : Aspve1_0055004
	AFUA_6G02370		-2.05361	Ortholog(s) have structural molecule activity and role in Arp2/3 complex-mediated actin nucleation, actin cortical patch assembly, cellular response to drug, spore germination
	AFUA_6G02400		2.57021	Has domain(s) with predicted role in transport
	AFUA_6G02440		-3.59554	60s ribosomal protein L24; ortholog of S. cerevisiae RPL24A and RPL24B; transcript induced by exposure to human airway epithelial cells
	AFUA_6G02450		-2.05006	Ortholog(s) have cytoplasmic stress granule, cytosol, nucleus localization
	AFUA_6G02470		-2.15662	Putative fumarate hydratase; reacts with rabbit immunosera exposed to A. fumigatus conidia
	AFUA_6G02520		-2.30283	Eukaryotic translation initiation factor eIF-1A subunit
	AFUA_6G02580		2.40811	Ortholog of A. nidulans FGSC A4 : AN3528, AN7149, A. fumigatus Af293 : Afu4g03620, A. niger CBS 513.88 : An14g01630, An04g09610 and A. oryzae RIB40 : AO090113000188, AO090011000275, AO090023000922
	AFUA_6G02630		-2.32676	Ortholog(s) have ATP-dependent RNA helicase activity
	AFUA_6G02710		2.57306	Has domain(s) with predicted triglyceride lipase activity and role in lipid metabolic process
	AFUA_6G02810		-2.72537	Putative low-affinity copper transporter; transcript up-regulated in hyphae upon exposure to neutrophils
	AFUA_6G02910	argEF	-2.36688	Mitochondrial bifunctional enzyme with N-acetyl-gamma-glutamyl-phosphate reductase and acetylglutamate kinase activity, catalyzes the second and third step in arginine biosynthesis
	AFUA_6G02920		-2.07864	Ortholog(s) have SNAP receptor activity and role in Golgi to plasma membrane transport, endocytosis, exocytosis, prospore membrane biogenesis, vesicle fusion
	AFUA_6G03060		2.65975	Putative major facilitator superfamily (MFS) monosaccharide transporter; transcript up-regulated in conidia exposed to neutrophils
	AFUA_6G03090		2.37447	Has domain(s) with predicted electron transfer activity, heme binding, iron ion binding, monooxygenase activity, oxidoreductase activity and acting on paired donors, more
	AFUA_6G03100		2.28037	Protein of unknown function identified by mass spectrometry
	AFUA_6G03110		3.35773	Has domain(s) with predicted DNA binding, RNA polymerase II transcription factor activity, sequence-specific DNA binding, zinc ion binding activity and role in regulation of transcription, DNA-templated, transcription, DNA-templated
	AFUA_6G03120		3.00134	Ortholog of A. nidulans FGSC A4 : AN4586, A. fumigatus Af293 : Afu2g02080, A. niger CBS 513.88 : An07g09210, An07g05960, An12g03400 and A. oryzae RIB40 : AO090003001425, AO090038000106, AO090011000481
	AFUA_6G03140	optG	3.51585	Putative oligopeptide transporter; 12 transmembrane domains
	AFUA_6G03180		2.43804	Ortholog of A. nidulans FGSC A4 : AN6727, AN5371, AN0386, A. fumigatus Af293 : Afu1g01610, Afu4g01060, Afu7g05880 and A. niger CBS 513.88 : An04g08650, An07g02000
	AFUA_6G03200		2.19689	Has domain(s) with predicted transporter activity, role in transmembrane transport, transport and membrane localization
	AFUA_6G03220		2.75277	Ortholog of Aspergillus fumigatus A1163 : AFUB_095080
	AFUA_6G03240		2.50365	Ortholog of A. nidulans FGSC A4 : AN7985, A. niger CBS 513.88 : An09g00360, A. oryzae RIB40 : AO090103000145, Aspergillus wentii : Aspwe1_0172181 and Aspergillus sydowii : Aspsy1_0070641, Aspsy1_0717740
	AFUA_6G03290		3.41703	Has domain(s) with predicted catalytic activity, oxidoreductase activity, acting on the CH-OH group of donors, NAD or NADP as acceptor activity and role in metabolic process, oxidation-reduction process
	AFUA_6G03340		2.53545	Has domain(s) with predicted hydrolase activity
	AFUA_6G03350		2.50434	Has domain(s) with predicted N-acetyltransferase activity
	AFUA_6G03450		3.17407	Ortholog of A. oryzae RIB40 : AO090001000013/wykH, AO090102000466, Aspergillus flavus NRRL 3357 : AFL2T_07266, AFL2T_09860, Neosartorya fischeri NRRL 181 : NFIA_007610 and Aspergillus versicolor : Aspve1_0401363
	AFUA_6G03480		3.44027	Protein similar to nonribosomal peptide synthases (NRPS-like), encoded in a predicted secondary metabolite gene cluster
	AFUA_6G03520		-2.24267	Putative short-chain dehydrogenase/reductase family protein; predicted gene pair with AFUA_4G03680
	AFUA_6G03550		3.16038	Ortholog of Neosartorya fischeri NRRL 181 : NFIA_050060 and Aspergillus fumigatus A1163 : AFUB_094740
	AFUA_6G03640		3.18461	Ortholog(s) have role in biotin biosynthetic process and peroxisome localization
	AFUA_6G03670		2.29187	Ortholog(s) have biotin synthase activity, role in biotin biosynthetic process and mitochondrion localization
	AFUA_6G03690	ena1	-2.38334	Putative P-type ATPase sodium pump; predicted gene pair with AFUA_4G09440
	AFUA_6G03710		2.02871	Has domain(s) with predicted hydrolase activity and role in metabolic process
	AFUA_6G03780		2.60218	Ortholog of A. nidulans FGSC A4 : AN6634, A. niger CBS 513.88 : An03g03510, A. oryzae RIB40 : AO090701000171, Aspergillus wentii : Aspwe1_0048626 and Aspergillus sydowii : Aspsy1_0157274
	AFUA_6G03820	egd2	-2.62003	Nascent polypeptide-associated complex subunit alpha; predicted role in 'de novo' cotranslational protein folding; enriched in dormant conidia
	AFUA_6G03830		-2.84878	Ribosomal protein L14
	AFUA_6G03860		2.85861	Putative major facilitator superfamily (MFS) transporter; higher expression in 48 h biofilm vs planktonic cells
	AFUA_6G03930		2.86112	Has domain(s) with predicted 2 iron, 2 sulfur cluster binding, iron ion binding, oxidoreductase activity, acting on paired donors, with incorporation or reduction of molecular oxygen and NAD(P)H as one donor, more
	AFUA_6G04010		-2.05286	Ortholog(s) have nuclear export signal receptor activity, role in protein export from nucleus and nuclear membrane, nuclear periphery localization
	AFUA_6G04020		2.44534	Has domain(s) with predicted translation release factor activity and role in translational termination
	AFUA_6G04110		-2.04777	CLPTM1 domain protein; transcript induced by exposure to human airway epithelial cells
	AFUA_6G04210	cwh41	2.44425	Putative mannosyl-oligosaccharide glucosidase with a predicted role in trimming the terminal alpha-1,2-glucose residue in the N-glycan-processing pathway; protein induced by heat shock
	AFUA_6G04220		2.81951	Ortholog(s) have role in retrograde transport, endosome to Golgi and cytosol, late endosome, nucleus localization
	AFUA_6G04270		-3.95454	Putative MFS sugar transporter; transcript up-regulated in conidia exposed to neutrophils
	AFUA_6G04290		-2.11513	Putative phosphoethanolamine N-methyltransferase
	AFUA_6G04300		-2.27414	Ortholog of A. nidulans FGSC A4 : AN6588, A. niger CBS 513.88 : An15g01200, A. oryzae RIB40 : AO090701000121, Aspergillus wentii : Aspwe1_0048668 and Aspergillus sydowii : Aspsy1_0164200
	AFUA_6G04340		3.02211	Ortholog of A. niger CBS 513.88 : An15g01150, Neosartorya fischeri NRRL 181 : NFIA_050870, Aspergillus wentii : Aspwe1_0323239 and Aspergillus sydowii : Aspsy1_0121483
	AFUA_6G04410		2.48603	Has domain(s) with predicted role in regulation of store-operated calcium entry and integral component of endoplasmic reticulum membrane localization
	AFUA_6G04440		3.08265	Ortholog(s) have role in mitochondrial tRNA wobble uridine modification and mitochondrion localization
	AFUA_6G04460		-2.89597	Ortholog(s) have cardiolipin synthase activity
	AFUA_6G04550		-2.18791	Ortholog of A. nidulans FGSC A4 : AN6565, A. niger CBS 513.88 : An15g00790, Aspergillus wentii : Aspwe1_0036103 and Aspergillus sydowii : Aspsy1_0164397
	AFUA_6G04570		-2.44517	Putative translational elongation factor eEF-1 gamma subunit; protein induced by heat shock; transcript induced by exposure to human airway epithelial cells; snoRNA Afu-328 encoded within intron 2
	AFUA_6G04610		-2.09302	Ortholog(s) have RNA polymerase I activity, RNA polymerase III activity and role in tRNA transcription from RNA polymerase III promoter, transcription from RNA polymerase I promoter
	AFUA_6G04680	mitA	-2.04315	GDP-mannose:inositol-phosphorylceramide (MIPC) transferase
	AFUA_6G04710		-2.01173	Has domain(s) with predicted phospholipid binding activity
	AFUA_6G04720		2.44516	Has domain(s) with predicted role in mitochondrial RNA metabolic process and mitochondrion localization
	AFUA_6G04730		-2.21093	Ortholog(s) have phosphoribosylamine-glycine ligase activity, phosphoribosylformylglycinamidine cyclo-ligase activity
	AFUA_6G04750		-3.1451	Ortholog(s) have adenyl-nucleotide exchange factor activity, role in cytoplasm protein quality control by the ubiquitin-proteasome system and cytosol, nucleus localization
	AFUA_6G04800		2.06562	Ortholog(s) have role in response to purine-containing compound and cytoplasm, nucleus localization
	AFUA_6G04820	pabA	-3.85286	Para-aminobenzoic acid synthetase, an enzyme catalyzing a late step in the biosynthesis of folate
	AFUA_6G04850		2.60081	Has domain(s) with predicted oxidoreductase activity and role in metabolic process
	AFUA_6G04880		-2.46769	Ortholog of A. nidulans FGSC A4 : AN6529, A. niger CBS 513.88 : An15g00440, A. oryzae RIB40 : AO090701000051, Aspergillus wentii : Aspwe1_0326252 and Aspergillus sydowii : Aspsy1_0164130
	AFUA_6G04890		3.40491	Ortholog(s) have endoplasmic reticulum localization
	AFUA_6G04920	fdh	2.9718	Putative NAD-dependent formate dehydrogenase; protein more abundant in conidia than mycelia; transcript up-regulated in conidia exposed to neutrophils; protein induced by heat shock; SrbA-regulated during hypoxia
	AFUA_6G04930		2.18354	Ortholog of A. nidulans FGSC A4 : AN6524, A. niger CBS 513.88 : An15g00400, A. oryzae RIB40 : AO090701000045, Aspergillus wentii : Aspwe1_0036161 and Aspergillus sydowii : Aspsy1_0037126
	AFUA_6G04960		2.84112	Ortholog of A. niger CBS 513.88 : An15g00360, A. oryzae RIB40 : AO090701000042, Neosartorya fischeri NRRL 181 : NFIA_051520 and Aspergillus wentii : Aspwe1_0327865
	AFUA_6G04970		-4.12703	Ortholog(s) have O-phospho-L-serine:2-oxoglutarate aminotransferase activity, role in L-serine biosynthetic process, purine nucleobase biosynthetic process and cytosol localization
	AFUA_6G05010		-2.3738	Has domain(s) with predicted DNA binding, RNA polymerase II transcription factor activity, sequence-specific DNA binding, zinc ion binding activity and role in regulation of transcription, DNA-templated, transcription, DNA-templated
	AFUA_6G05030		3.43944	Polysaccharide deacetylase family protein; predicted gene pair with AFUA_5G09130
	AFUA_6G05045		3.17054	Predicted adhesin-like protein; ortholog of A. nidulans AN6516
	AFUA_6G05100		2.49101	Ortholog(s) have cytosol localization
	AFUA_6G05110	tom40	-2.9176	Ortholog(s) have mitochondrion targeting sequence binding, protein channel activity and role in conidium formation, hyphal growth, protein import into mitochondrial matrix, protein import into mitochondrial outer membrane
	AFUA_6G05130		2.4049	Ortholog(s) have cytosol, mitotic spindle, nucleus localization
	AFUA_6G05160	azf1	-4.98866	Putative zinc-finger C2H2-type transcription factor; transcript repressed by growth in hypoxia
	AFUA_6G05200		-2.81859	60S ribosomal protein L28
	AFUA_6G05210		-2.58809	Putative NAD-dependent malate dehydrogenase with a predicted role in the citric acid cycle; transcript up-regulated in conidia exposed to neutrophils; phoB-regulated; reacts with rabbit immunosera exposed to A. fumigatus conidia
	AFUA_6G05260		-2.20311	Ortholog(s) have mannose-ethanolamine phosphotransferase activity
	AFUA_6G05270		2.27626	Ortholog(s) have role in endonucleolytic cleavage in ITS1 to separate SSU-rRNA from 5.8S rRNA and LSU-rRNA from tricistronic rRNA transcript (SSU-rRNA, 5.8S rRNA, LSU-rRNA), endonucleolytic cleavage involved in tRNA processing
	AFUA_6G05310		-2.16845	Ortholog(s) have nucleolus localization
	AFUA_6G05320		-2.00027	Ortholog(s) have inosine nucleosidase activity, nicotinamide riboside hydrolase activity, purine-nucleoside phosphorylase activity
	AFUA_6G05330		-2.13571	Ortholog(s) have structural constituent of ribosome activity and mitochondrial small ribosomal subunit localization
	AFUA_6G05340		-2.23219	Ortholog(s) have tryptophan-tRNA ligase activity, role in mitochondrial tryptophanyl-tRNA aminoacylation and mitochondrion localization
	AFUA_6G06370		-4.43841	NAD(+)-isocitrate dehydrogenase subunit I
	AFUA_6G06450	pre4	-2.26847	Proteasome component
	AFUA_6G06470		-3.17767	Putative integral plasma membrane heat shock protein; transcript downregulated in response to amphotericin B and to to voriconazole; induction in response to hydrogen peroxide Yap1-dependent
	AFUA_6G06520		-2.2546	Ortholog(s) have role in hypotonic response, intracellular transport, syncytium formation by plasma membrane fusion and cell septum, cytoplasmic stress granule localization
	AFUA_6G06580		-2.23319	Ortholog(s) have phosphomannomutase activity, role in establishment or maintenance of cell polarity, protein targeting to ER and biofilm matrix, cytoplasmic stress granule, cytosol, nucleus localization
	AFUA_6G06600		-2.32984	Ortholog of A. nidulans FGSC A4 : AN5771, A. oryzae RIB40 : AO090003000035, Aspergillus wentii : Aspwe1_0107421 and Aspergillus sydowii : Aspsy1_0030191
	AFUA_6G06620		-3.84261	Ortholog(s) have role in ER to Golgi vesicle-mediated transport and COPII-coated ER to Golgi transport vesicle, endoplasmic reticulum localization
	AFUA_6G06630		-2.05919	Ortholog of A. nidulans FGSC A4 : AN10705, A. niger CBS 513.88 : An18g06430, A. oryzae RIB40 : AO090003000039, Neosartorya fischeri NRRL 181 : NFIA_052280 and Aspergillus wentii : Aspwe1_0170257
	AFUA_6G06640		-2.13119	Ortholog(s) have role in actin cytoskeleton organization, inositol lipid-mediated signaling, vacuole organization and plasma membrane localization
	AFUA_6G06680		2.66572	Has domain(s) with predicted role in transmembrane transport and integral component of membrane localization
	AFUA_6G06730		2.50304	Has domain(s) with predicted role in transmembrane transport and integral component of membrane localization
	AFUA_6G06770	aspf22	-2.47306	Putative enolase; allergen Asp f 22; conidia-enriched protein; transcript induced by growth on hydrogen peroxide; hypoxia induced protein; transcript induced by exposure to human airway epithelial cells
	AFUA_6G06840		-2.12751	Transcript up-regulated in conidia exposed to neutrophils
	AFUA_6G06900	rho1	-2.5429	Putative Rho-type GTPase; predominantly localize to the hyphal tip; involved in radial growth and conidiation; mutants display cytoplasmic leakage at the hyphal tips
	AFUA_6G06940		2.72783	Ortholog(s) have endoplasmic reticulum localization
	AFUA_6G06990		2.18222	Ortholog(s) have cyclin-dependent protein serine/threonine kinase inhibitor activity
	AFUA_6G07000		2.11433	Ortholog of A. nidulans FGSC A4 : AN5172, A. fumigatus Af293 : Afu4g09700, A. niger CBS 513.88 : An04g07430, A. oryzae RIB40 : AO090012000946, AO090003001270 and Aspergillus wentii : Aspwe1_0166832
	AFUA_6G07230		3.59429	Ortholog(s) have role in hyphal growth
	AFUA_6G07290		-3.11289	Ortholog(s) have receptor activity and role in ER to Golgi vesicle-mediated transport, ascospore formation, axial cellular bud site selection
	AFUA_6G07320		-2.27451	EmrB/QacA family ABC multidrug transporter
	AFUA_6G07330		2.55156	Putative type I methionine aminopeptidase
	AFUA_6G07360		2.04667	Ortholog(s) have structural constituent of ribosome activity and mitochondrial small ribosomal subunit localization
	AFUA_6G07440		2.35009	Ortholog(s) have 1-phosphatidylinositol-3-phosphate 5-kinase activity, phosphatidylinositol-3-phosphate binding activity
	AFUA_6G07460		2.83164	Ortholog of A. nidulans FGSC A4 : AN5212, A. niger CBS 513.88 : An07g08970, Aspergillus wentii : Aspwe1_0028223, Aspergillus sydowii : Aspsy1_0033560 and Aspergillus terreus NIH2624 : ATET_03679
	AFUA_6G07520	pil1	-2.71955	Putative cell wall integrity signaling protein
	AFUA_6G07530		2.31754	Putative bZIP transcription factor with a role in sulfur amino acid metabolism; SrbA-regulated during hypoxia
	AFUA_6G07540		-2.68962	Ortholog(s) have chaperonin-containing T-complex localization
	AFUA_6G07570		2.57647	Ortholog(s) have Golgi apparatus, endoplasmic reticulum localization
	AFUA_6G07580		2.35991	Ortholog of A. nidulans FGSC A4 : AN1908, A. niger CBS 513.88 : An11g02370, A. oryzae RIB40 : AO090003000193, Aspergillus wentii : Aspwe1_0164714 and Aspergillus sydowii : Aspsy1_0140378
	AFUA_6G07600		2.22567	Ortholog of A. nidulans FGSC A4 : AN6023, A. niger CBS 513.88 : An19g00060, A. oryzae RIB40 : AO090003000191, AO090102000004 and Aspergillus wentii : Aspwe1_0121344
	AFUA_6G07610		2.07674	Ortholog of A. nidulans FGSC A4 : AN1910, A. oryzae RIB40 : AO090003000190, Aspergillus wentii : Aspwe1_0715572, Aspergillus sydowii : Aspsy1_0039036 and Aspergillus terreus NIH2624 : ATET_05909
	AFUA_6G07630		2.91434	Has domain(s) with predicted GTP binding, GTPase activity
	AFUA_6G07670	cox15	-2.10384	Cytochrome c oxidase assembly protein with a predicted role in oxidative phosphorylation; induced by exposure to artemisinin
	AFUA_6G07720	acuF	-2.49148	Putative phosphoenolpyruvate carboxykinase; transcript up-regulated in conidia exposed to neutrophils; transcript downregulated in response to hypoxia
	AFUA_6G07770		-2.36093	Putative alanine aminotransferase
	AFUA_6G07780		-2.81094	Has domain(s) with predicted DNA binding, DNA binding transcription factor activity, copper ion binding activity, role in regulation of transcription, DNA-templated and nucleus localization
	AFUA_6G07800		-2.05907	Ortholog(s) have nucleus localization
	AFUA_6G07830		2.72499	Has domain(s) with predicted GTPase activator activity, zinc ion binding activity
	AFUA_6G07870		-2.12891	Ortholog(s) have GTPase activity, calcium ion binding activity and role in mitochondrion inheritance, mitochondrion-endoplasmic reticulum membrane tethering, phospholipid homeostasis, regulation of mitochondrion organization
	AFUA_6G07880		-2.89436	Ortholog(s) have role in actin cortical patch localization and cellular bud neck, mitochondrion localization
	AFUA_6G07990	alkB	-3.05889	Ortholog(s) have cytosol, nucleus localization
	AFUA_6G08000	gmdA	2.75327	General amidase; induced by growth on BSA as a sole nitrogen source
	AFUA_6G08050	gnd1	-2.48731	6-phosphogluconate dehydrogenase; conidia-enriched protein; protein induced by heat shock; reacts with rabbit immunosera exposed to conidia; hypoxia-induced protein; transcript induced by exposure to human airway epithelial cells
	AFUA_6G08100		-2.3638	Ortholog(s) have Golgi apparatus localization
	AFUA_6G08110		2.39982	Has domain(s) with predicted DNA binding, zinc ion binding activity, role in DNA repair and intracellular localization
	AFUA_6G08230		-2.04532	Has domain(s) with predicted zinc ion binding activity
	AFUA_6G08250		2.78973	Ortholog(s) have post-mRNA release spliceosomal complex localization
	AFUA_6G08280		2.68955	Protein of unknown function
	AFUA_6G08300		-2.57352	Ortholog(s) have role in regulation of circadian rhythm
	AFUA_6G08310	pre2	-2.80023	Putative proteosome component
	AFUA_6G08340		3.01411	Has domain(s) with predicted role in transmembrane transport and integral component of membrane localization
	AFUA_6G08350		2.10418	Ortholog(s) have transcription factor activity, RNA polymerase II transcription factor binding activity
	AFUA_6G08360		-3.34801	Thiazole biosynthesis enzyme; hypoxia induced protein; induced by gliotoxin exposure
	AFUA_6G08370		2.39973	Ortholog(s) have mannosyl-inositol phosphorylceramide phospholipase activity, role in regulation of fungal-type cell wall biogenesis and endoplasmic reticulum, fungal-type vacuole, plasma membrane localization
	AFUA_6G08440	hem14	-2.06838	Predicted oxygen-dependent protoporphyrinogen oxidase; SrbA-regulated during hypoxia
	AFUA_6G08470		2.68037	Has domain(s) with predicted glycerol kinase activity, phosphotransferase activity, alcohol group as acceptor activity and role in carbohydrate metabolic process, glycerol-3-phosphate metabolic process
	AFUA_6G08560		3.2128	Protein similar to nonribosomal peptide synthases (NRPS-like), encoded in a predicted secondary metabolite gene cluster
	AFUA_6G08580	fkbp4	-2.64994	Putative FK506-binding protein (FKBP)-type peptidyl-prolyl cis-trans isomerase
	AFUA_6G08600		2.48957	Ortholog(s) have transcription factor TFIID complex localization
	AFUA_6G08700	exg20	2.72067	Putative beta glucosidase
	AFUA_6G08720		-2.90156	Putative 5'-methylthioadenosine phosphorylase; transcript induced by exposure to human airway epithelial cells
	AFUA_6G08760		2.34801	Ortholog(s) have mitochondrion localization
	AFUA_6G08800		2.96076	Ortholog(s) have nucleolus localization
	AFUA_6G08810		-2.10901	Ortholog(s) have role in ascospore formation, mitochondrial respiratory chain complex I assembly, programmed cell death and mitochondrion, plasma membrane localization
	AFUA_6G08920		-2.13294	Assimilatory sulfite reductase
	AFUA_6G08940		2.16149	Ortholog of Aspergillus fumigatus A1163 : AFUB_074900
	AFUA_6G08980		2.58387	Ortholog of A. nidulans FGSC A4 : AN1758, A. niger CBS 513.88 : An11g06730, A. oryzae RIB40 : AO090001000575, Aspergillus wentii : Aspwe1_0176978 and Aspergillus sydowii : Aspsy1_0026144
	AFUA_6G09110		2.94812	Ortholog(s) have L-asparagine transmembrane transporter activity, L-isoleucine transmembrane transporter activity, L-lysine transmembrane transporter activity
	AFUA_6G09140		-2.45051	Has domain(s) with predicted oxidoreductase activity and role in metabolic process
	AFUA_6G09200		2.96118	Has domain(s) with predicted FMN binding, oxidoreductase activity and role in oxidation-reduction process
	AFUA_6G09310		2.396	Subgroup C chitinase; Has domain(s) with predicted catalytic activity, chitin binding, chitinase activity, hydrolase activity, hydrolyzing O-glycosyl compounds activity and role in carbohydrate metabolic process, chitin catabolic process
	AFUA_6G09360		2.87748	Ortholog of Aspergillus fumigatus A1163 : AFUB_092710
	AFUA_6G09390		-2.21878	Has domain(s) with predicted ATP binding, phosphotransferase activity, alcohol group as acceptor activity, role in lipopolysaccharide biosynthetic process and membrane localization
	AFUA_6G09440		2.92095	Has domain(s) with predicted ATP binding, ligase activity, tetrahydrofolylpolyglutamate synthase activity and role in biosynthetic process, folic acid-containing compound biosynthetic process
	AFUA_6G09530		2.28527	Ortholog of Aspergillus fumigatus A1163 : AFUB_075580
	AFUA_6G09540		2.3008	Putative endo-1,4 beta-glucanase, a predicted secreted hydrolase with a fungal cellulose binding domain
	AFUA_6G09550		2.29389	Has domain(s) with predicted role in response to stress and integral component of membrane localization
	AFUA_6G09600		2.31781	Has domain(s) with predicted hydrolase activity and role in metabolic process
	AFUA_6G09630	gliZ	-8.3628	Zn2Cys6 binuclear transcription factor, regulates genes required for gliotoxin biosynthesis; encoded in the gliotoxin biosynthetic gene cluster
	AFUA_6G09640	gliI	2.15764	Predicted 1-aminocyclopropane-1-carboxylic acid synthase required for gliotoxin biosynthesis; encoded in the gliotoxin biosynthetic gene cluster; concomitantly cleaves two CS bonds, along with the formation of ammonia and pyruvate
	AFUA_6G09670	gliC	-5.89202	Predicted cytochrome P450 monooxygenase, encoded in the putative gliotoxin biosynthetic gene cluster; acts upstream of GliG in the gliotoxin biosynthesis pathway; required for gliotoxin biosynthesis
	AFUA_6G09710	gliA	-14.7396	Predicted major facilitator type glioxin transporter, encoded in the putative gliotoxin biosynthetic gene cluster
	AFUA_6G09720	gliN	-2.09286	Predicted methyltransferase, encoded in the putative gliotoxin biosynthetic gene cluster
	AFUA_6G09740	gliT	-27.2248	Gliotoxin sulfhydryl oxidase required for gliotoxin biosynthesis; encoded in gliotoxin biosynthetic gene cluster; involved in self-protection against exogenous gliotoxin; induced in biofilm; immunoreactive; no human homolog
	AFUA_6G09790		2.53869	Has domain(s) with predicted role in cell wall macromolecule catabolic process
	AFUA_6G09820		2.33737	Ortholog(s) have role in maturation of SSU-rRNA from tricistronic rRNA transcript (SSU-rRNA, 5.8S rRNA, LSU-rRNA) and 90S preribosome, nucleolus, small-subunit processome localization
	AFUA_6G09860		2.23413	Ortholog of Aspergillus brasiliensis : Aspbr1_0037009, Neosartorya fischeri NRRL 181 : NFIA_055580, Aspergillus fumigatus A1163 : AFUB_075910 and Aspergillus sydowii : Aspsy1_0058529
	AFUA_6G09865		3.24087	Ortholog of A. nidulans FGSC A4 : AN8602, A. fumigatus Af293 : Afu2g00500, A. oryzae RIB40 : AO090023000371 and Neosartorya fischeri NRRL 181 : NFIA_032690, NFIA_055590
	AFUA_6G09890		2.66551	Ortholog of Aspergillus fumigatus A1163 : AFUB_075950
[truncated: 445 more rows]

## Sheet: Table S5
	Table S5. Genes up-regulated in Exp#1 but down-regulated in Exp#2 and vice versa (i.e. DZR genes). Genes highlighted in yellow were used for the MEME analysis.
[truncated: 154 more rows]

## Sheet: Table S6
	Table S6. Functional categorization of genes differentially expressed in a wild-type strain grown in zinc-limiting (SDN-Zn) versus zinc-replete conditions (Exp#1).
[truncated: 292 more rows]
